# Supplementary material for: Intestinal microbial communities associated with acute enteric infections and disease recovery
Source: Microbiome. 2015 Sep 22;3:45. doi: 10.1186/s40168-015-0109-2 (PMC4579588; doi:10.1186/s40168-015-0109-2)
Supplement: Additional file 1: — The richness and diversity estimates for intestinal communities from otherwise healthy individuals without enteric infections. (XLSX 22 kb) [file 40168_2015_109_MOESM1_ESM.xlsx]

## Sheet: Sheet1
Controls	nseqs	coverage	sobs	invsimpson	invsimpson_lci	invsimpson_hci	shannon	shannon_lci	shannon_hci	chao	chao_lci	chao_hci	simpson	simpson_lci	simpson_hci	shannoneven	simpsoneven
ER0005	1988	0.974849	132	15.7681	14.4752	17.3145	3.50292	3.43731	3.56854	200.056	164.796	273.222	0.063419	0.057755	0.069083	0.7174	0.119455
ER0006	4198	0.990233	136	9.42217	8.87533	10.0408	3.20614	3.154	3.25829	238.5	178.836	381.265	0.106133	0.099594	0.112672	0.65263	0.069281
ER0009	8067	0.99405	180	10.286	9.83557	10.7798	3.2952	3.25711	3.33329	250.5	213.287	329.317	0.097219	0.092766	0.101672	0.634552	0.057145
ER0010	2256	0.978723	138	9.27371	8.59912	10.0632	3.09843	3.02679	3.17006	183.12	159.901	230.956	0.107832	0.099372	0.116291	0.628835	0.067201
ER0109	2576	0.987966	86	11.3131	10.7846	11.896	2.91273	2.86073	2.96473	124.75	101.732	181.448	0.088393	0.084062	0.092725	0.653906	0.131547
ER0114	2882	0.98855	125	12.7631	12.0303	13.591	3.27272	3.21585	3.32959	162.714	140.798	215.036	0.078351	0.073578	0.083123	0.677818	0.102105
ER0128	2593	0.98843	111	7.86186	7.2737	8.5535	3.04579	2.97899	3.11258	138.188	122.08	177.711	0.127196	0.116911	0.137482	0.646728	0.070828
ER0129	1684	0.97209	126	18.7691	17.5466	20.1747	3.49861	3.43121	3.56601	182.895	153.072	245.569	0.053279	0.049567	0.056991	0.723408	0.148961
ER0130	2360	0.974576	179	22.8536	21.2704	24.6916	3.84883	3.78816	3.9095	240.034	210.76	296.292	0.043757	0.0405	0.047014	0.741959	0.127674
ER0138	4334	0.988463	171	11.6866	11.0529	12.3973	3.39494	3.3434	3.44648	220	195.077	270.72	0.085568	0.080663	0.090474	0.660281	0.068343
ER0151	4862	0.991156	141	14.5916	13.8597	15.4052	3.40247	3.3606	3.44434	205.5	170.232	283.319	0.068532	0.064913	0.072152	0.68754	0.103487
ER0152	2818	0.979063	163	13.5406	12.7499	14.4359	3.44613	3.38374	3.50854	253.053	208.392	341.653	0.073852	0.069272	0.078432	0.676542	0.083071
ER0176	2437	0.993435	64	5.29744	5.04375	5.578	2.31937	2.2558	2.38293	77.3333	68.0792	107.581	0.18877	0.179276	0.198265	0.55769	0.082772
ER0177	1502	0.979361	91	6.46749	5.95306	7.07923	2.73522	2.64694	2.82349	129.75	106.732	186.448	0.15462	0.141258	0.167981	0.606363	0.071071
ER0178	1969	0.976638	124	12.6408	11.6972	13.7501	3.24784	3.1797	3.31599	178.474	149.764	239.176	0.079109	0.072727	0.085491	0.673787	0.101942
ER0179	1815	0.98292	112	10.0174	9.22772	10.955	3.09834	3.02314	3.17353	132.217	120.37	160.836	0.099826	0.091283	0.108369	0.656636	0.089441
ER0180	2133	0.991092	80	9.06516	8.36303	9.89599	2.97431	2.91037	3.03825	94.25	84.7511	122.74	0.110312	0.101051	0.119574	0.678752	0.113315
ER0181	2363	0.986881	105	8.23581	7.6883	8.86727	2.89197	2.82553	2.95841	134.062	116.99	175.445	0.121421	0.112774	0.130068	0.6214	0.078436
ER0182	2514	0.979714	168	28.6477	26.7313	30.8602	3.95644	3.90371	4.00917	217.038	192.273	267.07	0.034907	0.032404	0.037409	0.772144	0.170522
ER0189	2938	0.988768	121	10.4528	9.8866	11.0878	3.04013	2.98237	3.09789	152.059	134.136	194.435	0.095668	0.090189	0.101147	0.633915	0.086387
ER0190	2104	0.979087	131	19.881	18.7801	21.119	3.53064	3.47107	3.59022	217	169.176	324.733	0.050299	0.047351	0.053248	0.724205	0.151763
ER0191	2774	0.982696	146	12.3711	11.4364	13.4721	3.39631	3.33565	3.45696	205.368	174.414	270.044	0.080834	0.074227	0.08744	0.681496	0.084734
ER0192	2534	0.987372	119	17.3385	16.4009	18.3899	3.38082	3.3275	3.43413	143.8	129.407	178.1	0.057675	0.054378	0.060972	0.707413	0.145702
ER0217	1708	0.983021	100	14.4135	13.308	15.7193	3.36194	3.29303	3.43085	131.231	112.458	178.294	0.06938	0.063616	0.075143	0.730036	0.144135
ER0218	1718	0.981956	103	4.97656	4.56365	5.47162	2.68663	2.59549	2.77777	124.136	111.756	154.024	0.200942	0.182761	0.219123	0.579673	0.048316
ER0219	5473	0.993422	143	5.68318	5.39441	6.00461	2.85027	2.79935	2.9012	180.059	159.152	228.028	0.175958	0.166539	0.185377	0.574323	0.039742
ER0220	4347	0.990338	151	17.1498	16.1528	18.278	3.62169	3.57733	3.66605	222.75	182.813	312.823	0.05831	0.054711	0.061909	0.721843	0.113575
ER0222	8298	0.995421	163	5.60301	5.40637	5.8145	2.71426	2.67284	2.75567	206.938	182.42	262.406	0.178475	0.171984	0.184967	0.53286	0.034374
ER0224	1188	0.981481	52	6.92461	6.4603	7.46083	2.41682	2.34044	2.4932	77.6667	61.0327	124.932	0.144412	0.134033	0.154792	0.61166	0.133166
ER0225	4253	0.994122	119	7.91038	7.50801	8.35833	2.88301	2.83259	2.93342	139	126.565	171.876	0.126416	0.119641	0.133191	0.60325	0.066474
ER0226	7510	0.996937	109	3.36925	3.25219	3.49505	2.13456	2.09123	2.17789	127.071	115.587	158.576	0.296802	0.286119	0.307485	0.454999	0.030911
ER0228	1314	0.965753	94	5.57881	5.01818	6.28047	2.78747	2.6893	2.88563	176.5	131.21	276.917	0.17925	0.159224	0.199275	0.613534	0.059349
ER0229	1702	0.980611	77	2.8162	2.63253	3.02742	1.94631	1.85409	2.03852	125	96.7281	193.788	0.355089	0.330314	0.379863	0.448065	0.036574
ER0231	1245	0.953414	123	5.90326	5.31991	6.6303	2.87959	2.77083	2.98834	201.714	162.845	278.499	0.169398	0.150823	0.187973	0.598395	0.047994
ER0236	5829	0.991251	176	9.69921	9.30354	10.13	3.03679	2.99294	3.08064	225.038	200.273	275.07	0.103101	0.098716	0.107486	0.587332	0.055109
ER0237	3436	0.984866	157	13.529	12.7472	14.4129	3.41938	3.36525	3.4735	217.273	186.76	279.069	0.073916	0.069382	0.078449	0.676269	0.086172
ER0238	2061	0.96458	219	37.9932	35.129	41.3658	4.31008	4.24894	4.37122	301.125	264.102	368.539	0.026321	0.024175	0.028466	0.799782	0.173485
ER0240	2925	0.971966	273	36.3441	33.7836	39.3244	4.38362	4.32827	4.43896	348.477	316.142	405.047	0.027515	0.025429	0.0296	0.781467	0.133128
ER0241	3359	0.990176	111	10.632	10.077	11.2518	3.04554	2.99424	3.09684	137.4	122.211	173.169	0.094055	0.088875	0.099236	0.646676	0.095784
ER0242	1548	0.979974	96	11.1727	10.4051	12.0626	3.06095	2.98546	3.13644	125.062	107.99	166.445	0.089504	0.082901	0.096107	0.670621	0.116382
ER0243	3563	0.977547	242	23.0563	21.6821	24.6164	3.95147	3.89818	4.00477	327.405	290.241	393.2	0.043372	0.040623	0.046121	0.719898	0.095274
ER0244	6285	0.995068	136	8.48911	8.12567	8.88659	2.95732	2.91629	2.99835	155.375	144.014	182.842	0.117798	0.112529	0.123067	0.60198	0.06242
ER0245	6599	0.986058	314	20.0726	19.0229	21.245	3.95782	3.91596	3.99967	392.981	360.603	447.853	0.049819	0.04707	0.052568	0.688389	0.063926
ER0249	3254	0.979717	213	18.6425	17.2764	20.2433	3.80559	3.7498	3.86139	261.75	239.297	303.375	0.053641	0.049399	0.057883	0.709828	0.087524
ER0250	1658	0.977081	121	11.0938	10.1628	12.2125	3.25293	3.17307	3.3328	158	137.5	203.969	0.090141	0.081884	0.098398	0.678289	0.091684
ER0256	1633	0.958359	183	15.7937	14.1615	17.8512	3.78673	3.70322	3.87025	250	219.252	306.826	0.063316	0.056019	0.070614	0.726891	0.086304
ER0257	1597	0.971822	124	6.27289	5.69459	6.98191	2.96238	2.86819	3.05656	169	145.311	219.021	0.159416	0.143227	0.175605	0.614565	0.050588
ER0258	1928	0.939315	282	31.7348	28.4452	35.8848	4.44864	4.37615	4.52114	423.375	369.432	510.598	0.031511	0.027867	0.035155	0.7885	0.112535
ER0259	1524	0.954724	151	8.87395	7.95715	10.0295	3.30784	3.21484	3.40085	237.889	197.642	312.864	0.112689	0.099706	0.125673	0.65929	0.058768
ER0260	2037	0.961217	203	14.8654	13.6383	16.3352	3.71205	3.63422	3.78989	299.281	256.838	375.185	0.06727	0.061217	0.073323	0.698647	0.073229
ER0261	2299	0.966507	195	14.0509	13.0504	15.2175	3.59476	3.52201	3.66751	289.387	247.384	365.071	0.07117	0.065714	0.076626	0.68173	0.072056
ER0270	5870	0.988075	260	12.8458	12.1496	13.6267	3.67084	3.623	3.71869	312.5	288.809	355.674	0.077846	0.073386	0.082307	0.660142	0.049407
ER0271	1968	0.965955	188	9.84866	8.93571	10.9694	3.49906	3.41374	3.58437	244.692	218.67	292.792	0.101537	0.091163	0.111911	0.668213	0.052387
ER0277	9402	0.989683	435	34.2986	32.8701	35.8569	4.47745	4.44323	4.51167	513.915	482.231	566.856	0.029156	0.027889	0.030423	0.736987	0.078847
ER0278	3887	0.983278	214	17.5035	16.6283	18.4759	3.63066	3.57879	3.68253	268.737	243.35	316.081	0.057132	0.054125	0.060139	0.676608	0.081792
ER0279	4376	0.987203	196	9.34975	8.91568	9.82825	3.22073	3.16424	3.27722	247.333	222.235	296.441	0.106955	0.101747	0.112162	0.610204	0.047703
ER0280	3888	0.979424	209	10.0299	9.42995	10.7114	3.34011	3.28094	3.39928	359.476	290.546	486.672	0.099702	0.093359	0.106045	0.625215	0.04799
ER0281	1731	0.963027	174	19.7272	18.1754	21.5687	3.75517	3.67997	3.83037	248.667	213.367	315.619	0.050691	0.046363	0.055019	0.727879	0.113375
ER0289	2184	0.978022	126	10.7783	10.0074	11.6779	3.1264	3.05943	3.19336	171.12	147.901	218.956	0.092779	0.085632	0.099926	0.646447	0.085542
ER0290	1190	0.970588	91	5.09015	4.57868	5.73026	2.69755	2.59104	2.80407	133.5	109.145	190.548	0.196458	0.174512	0.218403	0.598013	0.055936
ER0291	3136	0.983418	152	8.76451	8.17266	9.44877	3.13355	3.07129	3.19582	207.25	179.408	263.374	0.114097	0.105834	0.122359	0.623732	0.057661
ER0308	1219	0.950779	138	17.6772	15.9306	19.8539	3.6506	3.564	3.7372	236.333	187.505	333.325	0.05657	0.050368	0.062772	0.740899	0.128096
ER0323	3194	0.976205	243	20.6726	19.3407	22.2014	3.90508	3.84646	3.9637	310.857	281.016	364.122	0.048373	0.045042	0.051704	0.710911	0.085072
ER0324	2348	0.969761	215	27.0975	25.182	29.3283	4.04929	3.98706	4.11152	270.222	245.418	315.251	0.036904	0.034097	0.039711	0.753969	0.126035
ER0325	7634	0.98546	395	25.0689	23.864	26.4019	4.25436	4.21427	4.29445	504.018	462.139	572.019	0.03989	0.037876	0.041904	0.711564	0.063466
ER0326	2918	0.974297	194	21.3398	20.2388	22.5675	3.68027	3.62534	3.7352	289.69	246.583	368.133	0.046861	0.044312	0.04941	0.698627	0.109999
ER0327	1093	0.920403	175	32.453	29.5932	35.9247	4.0741	3.99034	4.15787	308.607	250.515	411.387	0.030814	0.027836	0.033792	0.788823	0.185446
ER0336	6184	0.984638	374	42.2093	40.1999	44.43	4.51689	4.47815	4.55563	447.197	417.605	496.872	0.023691	0.022507	0.024876	0.76244	0.112859
ER0364	4996	0.993395	117	13.1666	12.638	13.7413	3.16016	3.1209	3.19942	157.615	133.928	214.451	0.07595	0.072773	0.079126	0.663596	0.112535
ER0379	5925	0.987342	320	40.0468	38.4218	41.8154	4.36498	4.32674	4.40322	389.375	358.687	444.405	0.024971	0.023915	0.026027	0.756716	0.125146
ER0380	3334	0.982603	206	11.6092	10.756	12.6094	3.55582	3.4936	3.61804	242.733	225.032	276.898	0.086139	0.079306	0.092971	0.667399	0.056355
ER0381	2492	0.965088	228	22.5292	20.7953	24.5787	3.9972	3.93324	4.06115	311.133	276.222	371.319	0.044387	0.040686	0.048088	0.736221	0.098812
ER0413	1796	0.975501	140	16.339	14.7781	18.2686	3.65372	3.58218	3.72526	179.417	158.592	223.565	0.061203	0.054739	0.067667	0.739374	0.116707
ER0490	4288	0.989506	153	9.24578	8.72118	9.83752	3.18272	3.12974	3.2357	219	183.467	295.974	0.108157	0.101652	0.114663	0.632693	0.06043
lci= lower confidence interval
hci=higher confidence interval
