# Supplementary material for: Intestinal microbial communities associated with acute enteric infections and disease recovery
Source: Microbiome. 2015 Sep 22;3:45. doi: 10.1186/s40168-015-0109-2 (PMC4579588; doi:10.1186/s40168-015-0109-2)
Supplement: Additional file 2: — The richness and diversity estimates for intestinal communities from patients with enteric infections. (XLSX 46 kb) [file 40168_2015_109_MOESM2_ESM.xlsx]

## Sheet: Sheet1
Cases	nseqs	coverage	sobs	invsimpson	invsimpson_lci	invsimpson_hci	shannon	shannon_lci	shannon_hci	chao	chao_lci	chao_hci	simpson	simpson_lci	simpson_hci	shannoneven	simpsoneven
ER0001	5797	0.993617	107	4.31365	4.13507	4.50834	2.3273	2.28133	2.37326	173.6	134.985	265.498	0.231822	0.221811	0.241834	0.498049	0.040314
ER0002	6905	0.997828	81	9.89344	9.5902	10.2165	2.80725	2.77537	2.83913	92.6667	84.4542	120.404	0.101077	0.097881	0.104273	0.638817	0.122141
ER0003	3213	0.981326	165	16.2354	15.5082	17.0342	3.37794	3.32563	3.43026	222.097	194.785	274.451	0.061594	0.058705	0.064482	0.661571	0.098396
ER0004	2386	0.958927	227	4.83971	4.48714	5.25242	3.00307	2.90941	3.09672	352.079	300.872	438.781	0.206624	0.190389	0.222859	0.553566	0.02132
ER0007	2112	0.989583	82	9.10925	8.52962	9.77341	2.78921	2.7279	2.85053	98.5	87.8952	128.182	0.109779	0.102318	0.117239	0.632946	0.111088
ER0008	3788	0.993136	71	3.20152	3.05299	3.36525	1.90813	1.85497	1.96129	103.5	83.2575	157.172	0.312351	0.297155	0.327548	0.447636	0.045092
ER0012	3307	0.989416	127	7.48537	7.09199	7.92496	2.80667	2.74716	2.86617	150.8	137.344	181.758	0.133594	0.126184	0.141004	0.579388	0.05894
ER0013	2726	0.990095	74	2.98671	2.88538	3.09543	1.66764	1.60349	1.73179	95.9375	82.5768	130.111	0.334816	0.323057	0.346575	0.387457	0.040361
ER0014	10123	0.998913	43	4.97004	4.86027	5.08487	1.99967	1.97606	2.02328	56.75	46.4033	98.5524	0.201206	0.196662	0.20575	0.531658	0.115582
ER0015	5178	0.997876	30	2.60339	2.53997	2.67006	1.24795	1.21772	1.27819	43.75	33.4033	85.5524	0.384115	0.374524	0.393706	0.366916	0.08678
ER0016	2313	0.981842	120	7.77961	7.22603	8.42504	2.90694	2.83691	2.97697	163.05	139.872	213.26	0.128541	0.118694	0.138388	0.607195	0.06483
ER0017	2145	0.986014	70	8.5768	8.10478	9.1072	2.61181	2.55647	2.66715	157	101.443	310.72	0.116594	0.109803	0.123384	0.614762	0.122526
ER0018	4282	0.962167	380	40.3161	38.0937	42.8139	4.47964	4.43222	4.52706	597.35	523.536	709.124	0.024804	0.023357	0.026251	0.754126	0.106095
ER0019	8661	0.99238	163	8.26763	8.00873	8.54384	2.78462	2.75089	2.81834	260.5	214.044	349.236	0.120954	0.117043	0.124864	0.546673	0.050722
ER0020	5723	0.995632	88	4.6307	4.47906	4.79296	2.10485	2.06493	2.14476	105.647	94.6769	134.642	0.21595	0.208639	0.223261	0.470111	0.052622
ER0021	5651	0.991329	190	16.5034	15.7734	17.3044	3.57634	3.53474	3.61795	239	213.895	290.481	0.060593	0.057789	0.063398	0.681595	0.08686
ER0022	3875	0.996903	25	1.19478	1.17283	1.21757	0.451034	0.411988	0.490081	47	30.5807	111.728	0.836975	0.821308	0.852642	0.140122	0.047791
ER0023	8189	0.994016	160	10.5362	10.1475	10.9559	3.1578	3.12227	3.19333	250.462	202.018	354.756	0.094911	0.091275	0.098546	0.622205	0.065851
ER0024	5436	0.99816	45	4.85257	4.73235	4.97905	1.93673	1.90399	1.96948	50.625	46.3152	69.0582	0.206076	0.200841	0.211312	0.508775	0.107835
ER0029	4822	0.996889	55	4.81611	4.63798	5.00847	2.22847	2.18529	2.27164	76	61.0678	127.679	0.207636	0.199662	0.215611	0.556098	0.087566
ER0030	5032	0.996224	45	3.67058	3.56771	3.77955	1.63887	1.60527	1.67247	216	115.961	457.07	0.272437	0.264582	0.280292	0.430527	0.081568
ER0031	6297	0.996506	74	4.80999	4.66661	4.96247	2.1431	2.10553	2.18067	99.6667	83.0327	146.932	0.2079	0.201512	0.214288	0.497924	0.065
ER0032	2224	0.991906	63	3.99777	3.79579	4.22246	2.02141	1.95358	2.08924	78.3	67.9633	110.164	0.250139	0.236829	0.26345	0.487894	0.063457
ER0033	3483	0.988229	141	10.0852	9.58593	10.6394	3.04475	2.98974	3.09977	171.37	155.01	206.834	0.099155	0.09399	0.10432	0.615256	0.071527
ER0035	3464	0.988741	79	1.88899	1.81862	1.96503	1.38616	1.32331	1.44902	153.1	110.562	252.969	0.529383	0.508899	0.549868	0.31724	0.023911
ER0036	1907	0.987939	63	1.93739	1.83862	2.04737	1.45377	1.36796	1.53959	78.8125	68.7625	106.39	0.516158	0.488431	0.543886	0.350887	0.030752
ER0039	2250	0.994222	60	4.23368	4.02663	4.46316	2.08596	2.01913	2.15279	68.6667	62.3723	91.6622	0.236201	0.224056	0.248346	0.509474	0.070561
ER0040	2103	0.98621	111	10.2366	9.48182	11.1219	3.13434	3.0655	3.20318	128.652	118.098	154.897	0.097689	0.089913	0.105465	0.665531	0.092221
ER0041	1759	0.972143	116	11.7687	10.9485	12.7218	3.14384	3.07131	3.21637	185.176	149.008	260.975	0.084971	0.078605	0.091337	0.661361	0.101454
ER0042	5664	0.998234	39	3.30814	3.22967	3.39052	1.51089	1.47989	1.54189	45.4286	40.5136	66.3029	0.302284	0.29494	0.309629	0.412411	0.084824
ER0043	1918	0.983316	90	6.36663	5.92755	6.87596	2.60325	2.52894	2.67755	125.429	104.688	175.457	0.157069	0.145434	0.168704	0.578524	0.07074
ER0044	1999	0.985493	88	8.10419	7.62264	8.65068	2.68639	2.6199	2.75287	111.882	97.6201	147.289	0.123393	0.115598	0.131188	0.599997	0.092093
ER0045	4091	0.986556	182	8.07052	7.64145	8.55064	3.18693	3.1268	3.24705	260.158	220.747	339.654	0.123908	0.11695	0.130865	0.612399	0.044344
ER0046	3967	0.988656	123	3.7759	3.57936	3.99527	2.41409	2.35186	2.47631	189	153.467	265.974	0.264838	0.250296	0.279379	0.501661	0.030698
ER0047	3001	0.985338	122	6.2907	5.89058	6.74913	2.76178	2.69778	2.82578	177.647	147.794	242.052	0.158965	0.148167	0.169762	0.574889	0.051563
ER0048	1622	0.993835	33	2.64202	2.48421	2.82124	1.53334	1.46172	1.60496	42	35.1304	71.0208	0.378498	0.354454	0.402542	0.438535	0.080061
ER0049	1938	0.964396	188	14.7277	13.2107	16.6382	3.76878	3.69187	3.84568	259.091	226.564	319.051	0.067899	0.060103	0.075696	0.719721	0.078339
ER0050	3517	0.998294	40	5.58726	5.35453	5.84113	2.18581	2.14333	2.22829	43.75	40.6386	62.0208	0.178979	0.1712	0.186758	0.592541	0.139681
ER0051	2258	0.993357	45	6.95983	6.63774	7.31477	2.34057	2.29099	2.39015	62.5	50.1181	104.837	0.143682	0.13671	0.150654	0.614862	0.154663
ER0052	5330	0.989681	164	2.54429	2.44728	2.64931	2.10716	2.0455	2.16883	231.5	197.828	298.69	0.393037	0.377457	0.408617	0.41318	0.015514
ER0053	1533	0.979126	74	4.04036	3.73014	4.40685	2.21627	2.12941	2.30312	105	86.9374	148.281	0.247503	0.226919	0.268086	0.514924	0.054599
ER0054	2546	0.993716	41	2.35805	2.26859	2.45486	1.28059	1.22599	1.3352	58.1429	46.2037	97.4748	0.424078	0.407355	0.440802	0.344841	0.057514
ER0055	3651	0.991509	112	9.86507	9.41539	10.3599	2.97386	2.92282	3.02491	145.214	125.62	192.997	0.101368	0.096526	0.106209	0.630256	0.088081
ER0056	1858	0.980086	114	8.12127	7.42485	8.96186	3.07846	2.99893	3.15798	155.625	132.245	208.967	0.123133	0.111584	0.134683	0.649985	0.071239
ER0057	3986	0.995484	79	7.80734	7.47009	8.17649	2.62332	2.57851	2.66813	92.9091	83.5166	121.834	0.128085	0.122302	0.133867	0.600378	0.098827
ER0058	4240	0.992925	97	8.73985	8.42799	9.07568	2.68731	2.64383	2.73078	133.25	111.557	187.269	0.114418	0.110185	0.118652	0.587426	0.090102
ER0059	2191	0.984482	114	13.602	12.6836	14.6637	3.29216	3.22969	3.35462	160.75	133.542	225.839	0.073519	0.068196	0.078842	0.695105	0.119316
ER0060	2794	0.989621	80	5.30552	5.06922	5.56492	2.30364	2.24359	2.36369	138	101.816	234.2	0.188483	0.179697	0.197269	0.525702	0.066319
ER0061	2143	0.990667	49	2.15333	2.0464	2.27205	1.41986	1.34897	1.49076	87	61.2352	167.02	0.464396	0.44013	0.488663	0.364833	0.043946
ER0062	3252	0.984625	187	17.9021	16.7414	19.2358	3.71881	3.66326	3.77436	227.833	207.165	269.686	0.055859	0.051986	0.059732	0.710903	0.095733
ER0063	3304	0.979116	138	2.49159	2.37447	2.62086	1.97012	1.89628	2.04396	255.3	199.465	361.856	0.401351	0.381554	0.421147	0.399841	0.018055
ER0065	2265	0.983664	113	9.26722	8.74764	9.85241	2.92224	2.85488	2.98959	154.625	131.245	207.967	0.107907	0.101498	0.114316	0.61815	0.082011
ER0066	2169	0.997234	11	1.3652	1.32555	1.4073	0.511903	0.472883	0.550923	26	14.2961	79.2623	0.732492	0.710579	0.754406	0.21348	0.124109
ER0067	1457	0.97186	100	6.78268	6.231	7.44154	2.72998	2.64107	2.81888	154.667	124.601	221.478	0.147434	0.134381	0.160488	0.592807	0.067827
ER0068	2132	0.991088	42	3.29462	3.11516	3.49603	1.73687	1.67608	1.79766	76.2	52.8202	150.097	0.303525	0.286039	0.321011	0.464692	0.078443
ER0069	5389	0.992392	75	2.30601	2.23631	2.3802	1.34093	1.30068	1.38119	192.143	122.936	361.266	0.433649	0.420132	0.447165	0.310581	0.030747
ER0070	1908	0.99109	48	2.6381	2.52941	2.75656	1.45333	1.38389	1.52277	61.6	52.292	91.0946	0.37906	0.362771	0.395349	0.375422	0.05496
ER0071	3151	0.985401	137	6.11888	5.71538	6.58367	2.90318	2.83677	2.96959	194.5	164.097	259.016	0.163429	0.151891	0.174966	0.59008	0.044663
ER0072	3908	0.991812	111	7.25129	6.97966	7.54493	2.6046	2.55397	2.65522	135.8	121.407	170.1	0.137906	0.132539	0.143274	0.553048	0.065327
ER0073	3972	0.995217	52	3.55853	3.45242	3.67137	1.73073	1.68586	1.77559	94.75	65.1896	190.561	0.281015	0.272378	0.289652	0.438021	0.068433
ER0074	1240	0.98871	43	4.89034	4.55995	5.27235	2.11719	2.03816	2.19623	61.2	48.1044	107.893	0.204485	0.189669	0.219301	0.562904	0.113729
ER0075	2772	0.996032	26	4.33402	4.19134	4.48676	1.70294	1.66738	1.7385	37	28.7439	70.0984	0.230733	0.222878	0.238587	0.52268	0.166693
ER0076	2155	0.984223	109	13.569	12.7953	14.4422	3.18689	3.1259	3.24789	135.714	120.48	171.162	0.073697	0.069241	0.078154	0.679313	0.124486
ER0077	4937	0.994936	83	4.27384	4.07697	4.49068	2.27523	2.22823	2.32224	120.5	96.6853	185.756	0.233982	0.222683	0.24528	0.514894	0.051492
ER0078	2362	0.987722	107	8.72551	8.07898	9.48452	3.04129	2.97458	3.10801	129.556	116.092	162.954	0.114606	0.105435	0.123778	0.650847	0.081547
ER0079	1411	0.988661	54	9.12201	8.54825	9.77832	2.68328	2.61613	2.75043	66	57.6731	93.204	0.109625	0.102267	0.116983	0.672673	0.168926
ER0080	2412	0.988806	79	6.72143	6.3356	7.15731	2.59671	2.53394	2.65948	122.875	95.4156	196.267	0.148778	0.139717	0.157838	0.594287	0.085081
ER0081	2130	0.991549	51	3.99536	3.81804	4.18994	1.84858	1.78791	1.90924	72.8571	57.9809	119.435	0.250291	0.238667	0.261914	0.470157	0.07834
ER0082	2107	0.986236	89	7.21756	6.78694	7.70653	2.67657	2.60749	2.74565	118	100.611	161.431	0.138551	0.12976	0.147342	0.5963	0.081096
ER0083	1453	0.986235	61	8.74322	8.07645	9.52999	2.72025	2.65087	2.78964	99	73.2352	179.02	0.114374	0.104932	0.123817	0.661721	0.143331
ER0084	3220	0.992857	68	4.32904	4.18611	4.48208	1.95386	1.90168	2.00604	93.3	77.118	138.201	0.230998	0.223111	0.238885	0.463055	0.063662
ER0085	5013	0.993417	98	6.56731	6.30378	6.85383	2.58057	2.536	2.62515	164	124.168	264.465	0.152269	0.145904	0.158635	0.562833	0.067013
ER0086	5356	0.981889	237	10.6753	10.0574	11.3741	3.54871	3.49806	3.59937	510.882	386.252	739.584	0.093674	0.087919	0.099429	0.648989	0.045044
ER0087	7976	0.991098	216	8.07374	7.80339	8.3635	2.95685	2.91594	2.99776	287	254.881	345.65	0.123858	0.119567	0.128149	0.550083	0.037378
ER0088	2458	0.993084	35	2.3892	2.2818	2.50722	1.34762	1.2935	1.40175	69	45.1034	149.417	0.41855	0.398848	0.438251	0.379041	0.068263
ER0089	4520	0.991372	127	9.384	8.94735	9.86547	2.94329	2.8971	2.98948	179.929	150.347	246.989	0.106564	0.101364	0.111765	0.607593	0.07389
ER0090	2631	0.995439	43	3.54527	3.40735	3.69483	1.74565	1.69093	1.80036	52.4286	45.4755	78.9104	0.282066	0.270649	0.293483	0.46412	0.082448
ER0091	1724	0.982019	88	10.5989	9.82277	11.5082	3.02289	2.95354	3.09225	126.75	103.732	183.448	0.094349	0.086894	0.101804	0.675155	0.120442
ER0092	1174	0.993186	22	1.6627	1.57109	1.76564	1.0369	0.950369	1.12342	31.3333	23.9371	66.9707	0.601433	0.566366	0.636499	0.335452	0.075577
ER0093	1690	0.949112	191	28.0752	25.8485	30.7218	4.00965	3.93969	4.0796	308.903	257.988	398.517	0.035619	0.03255	0.038687	0.763412	0.146991
ER0094	1541	0.98767	42	5.2399	5.03555	5.46154	1.94084	1.8823	1.99938	76.2	52.8202	150.097	0.190843	0.183099	0.198588	0.519266	0.12476
ER0095	2378	0.982338	145	8.78895	8.07123	9.64677	3.24811	3.1748	3.32141	182.435	162.37	225.676	0.113779	0.103662	0.123897	0.652658	0.060613
ER0096	2864	0.998603	32	2.58901	2.47435	2.71482	1.52842	1.47337	1.58347	35	32.3913	54.9985	0.386248	0.368349	0.404147	0.441009	0.080907
ER0097	3718	0.993814	46	1.30833	1.27849	1.3396	0.645029	0.598029	0.692029	82.1429	58.6545	149.229	0.764331	0.746493	0.78217	0.168475	0.028442
ER0098	4358	0.996788	63	7.05244	6.74279	7.39189	2.54778	2.50575	2.58981	78.1667	67.2969	116.533	0.141795	0.135283	0.148307	0.614939	0.111943
ER0099	1241	0.974214	63	5.95296	5.61773	6.33074	2.26013	2.17962	2.34064	108.091	81.3593	173.745	0.167984	0.157959	0.178008	0.545511	0.094491
ER0100	2802	0.983226	152	11.3159	10.6812	12.0309	3.19436	3.13199	3.25672	183.794	167.387	217.698	0.088371	0.08312	0.093623	0.635835	0.074447
ER0101	2204	0.990926	66	9.32972	8.80994	9.91468	2.74264	2.68729	2.79799	97.6667	76.3968	162.45	0.107184	0.100861	0.113508	0.654622	0.141359
ER0102	1769	0.987564	72	6.87939	6.44088	7.38198	2.60934	2.53613	2.68255	100.875	82.0744	154.761	0.145362	0.135465	0.155258	0.610135	0.095547
ER0103	1593	0.97489	108	11.3094	10.3446	12.4725	3.23303	3.1549	3.31116	186	141.434	289.973	0.088422	0.080176	0.096669	0.690503	0.104716
ER0104	1758	0.993174	45	8.08575	7.57116	8.67539	2.54906	2.49206	2.60607	56	47.8848	86.9441	0.123674	0.115269	0.13208	0.669632	0.179683
ER0105	2504	0.984824	88	8.14928	7.67063	8.69164	2.71656	2.65912	2.774	146.583	113.293	223.691	0.12271	0.115053	0.130367	0.606736	0.092605
ER0111	1663	0.973542	117	18.9394	17.6533	20.4277	3.47455	3.40954	3.53956	169.556	141.457	229.936	0.0528	0.048953	0.056647	0.729614	0.161875
ER0112	2713	0.989311	85	6.76925	6.32264	7.28375	2.69676	2.637	2.75653	118.833	98.4301	170.234	0.147727	0.137292	0.158162	0.607016	0.079638
ER0113	2626	0.993907	64	6.249	5.90676	6.63334	2.42986	2.37407	2.48565	79	68.5774	113.154	0.160026	0.150754	0.169297	0.584258	0.097641
ER0115	1513	0.988103	36	1.58316	1.5093	1.66461	1.01345	0.931273	1.09563	61.5	44.049	116.786	0.63165	0.60074	0.66256	0.282809	0.043977
ER0116	2076	0.982177	85	5.9759	5.59797	6.40854	2.45999	2.39186	2.52812	132.571	105.661	194.532	0.167339	0.156042	0.178636	0.553721	0.070305
ER0117	1919	0.99531	23	1.34957	1.30466	1.39769	0.669213	0.608276	0.73015	30.2	24.6015	55.3691	0.740975	0.715465	0.766486	0.213431	0.058677
ER0118	3861	0.992748	65	6.19428	5.91815	6.49745	2.40655	2.36276	2.45035	128	87.9852	237.676	0.161439	0.153907	0.168972	0.576505	0.095297
ER0119	1917	0.991654	74	9.61209	9.07501	10.2167	2.81119	2.74727	2.87512	86	77.6731	113.204	0.104036	0.097879	0.110193	0.653148	0.129893
ER0120	3049	0.978354	182	26.9349	25.5331	28.4996	3.86842	3.81891	3.91794	284.143	235.263	377.88	0.037127	0.035088	0.039165	0.743355	0.147994
ER0121	2628	0.988965	77	4.33581	4.06199	4.64921	2.29612	2.23187	2.36036	122.111	94.4738	193.461	0.230637	0.21509	0.246185	0.528596	0.056309
ER0122	2940	0.979252	171	15.7675	14.9065	16.734	3.43426	3.37732	3.4912	224.824	199.283	273.428	0.063422	0.059759	0.067085	0.667928	0.092207
ER0123	6663	0.993246	179	8.26658	7.88716	8.68435	3.12241	3.07819	3.16663	214.357	195.853	253.179	0.120969	0.11515	0.126788	0.601924	0.046182
ER0124	3527	0.990927	120	7.76676	7.26634	8.3412	2.98442	2.92805	3.0408	149.176	132.203	189.758	0.128754	0.119887	0.137621	0.62338	0.064723
ER0125	1754	0.993158	18	1.86268	1.78107	1.95212	0.924469	0.873938	0.975	51	26.2815	149.497	0.536862	0.512264	0.561461	0.319844	0.103482
ER0127	1166	0.975129	71	3.39708	3.09373	3.76639	2.27659	2.16537	2.38781	111.6	86.8873	174.753	0.294371	0.265506	0.323235	0.534074	0.047846
ER0131	3640	0.985714	127	9.93302	9.44798	10.4706	2.92859	2.87911	2.97807	200.667	162.857	278.347	0.100674	0.095506	0.105843	0.604558	0.078213
ER0132	2913	0.978716	171	23.2234	21.9667	24.6325	3.72329	3.67205	3.77453	253.217	213.576	329.767	0.04306	0.040597	0.045523	0.724141	0.135809
ER0133	3231	0.988858	116	4.75408	4.46946	5.07742	2.60841	2.54208	2.67475	168.5	138.321	239.48	0.210346	0.196951	0.223741	0.548725	0.040983
ER0134	1763	0.986954	72	4.26624	3.97028	4.60989	2.22896	2.14897	2.30895	91.4615	79.0866	125.446	0.234398	0.216925	0.251871	0.521191	0.059253
ER0139	2466	0.980941	128	6.00671	5.62544	6.44342	2.71499	2.64128	2.78871	175	150.596	225.759	0.166481	0.155197	0.177764	0.559558	0.046927
ER0140	5709	0.991417	121	2.87541	2.76666	2.99307	1.99473	1.94345	2.04601	238.6	173.78	383.025	0.347776	0.334106	0.361447	0.415934	0.023764
ER0142	2501	0.989204	87	4.07617	3.82954	4.35676	2.20777	2.13948	2.27606	106.5	94.6291	136.842	0.245328	0.229528	0.261128	0.494361	0.046853
ER0143	1700	0.976471	119	15.9525	14.744	17.3769	3.411	3.34196	3.48005	152.913	134.479	193.299	0.062686	0.057548	0.067824	0.71373	0.134055
ER0144	1993	0.997993	14	1.27132	1.23389	1.31109	0.544518	0.490984	0.598052	16	14.2499	30.0062	0.786584	0.762722	0.810447	0.20633	0.090809
ER0145	2373	0.990729	89	11.3734	10.8042	12.006	2.9562	2.89982	3.01257	110	96.4678	148.054	0.087924	0.083292	0.092557	0.658595	0.127791
ER0146	3036	0.984519	132	11.2107	10.5379	11.9753	3.14847	3.09232	3.20461	195.588	162.012	266.726	0.0892	0.083505	0.094896	0.644808	0.08493
ER0147	2394	0.981203	153	6.67987	6.17652	7.27254	3.05716	2.97743	3.13688	186	168.736	222.203	0.149704	0.137504	0.161903	0.607732	0.043659
ER0148	2116	0.984877	97	10.802	10.1332	11.5652	3.01706	2.95419	3.07992	126.176	109.203	166.758	0.092576	0.086466	0.098685	0.659508	0.11136
ER0149	1645	0.973252	99	5.26166	4.84045	5.76317	2.57226	2.48475	2.65977	171.769	131.932	259.798	0.190054	0.173516	0.206592	0.559781	0.053148
ER0150	4302	0.994189	72	3.07834	2.96038	3.20609	1.81294	1.76231	1.86357	102	83.1567	152.669	0.324851	0.311907	0.337795	0.423914	0.042755
ER0157	1351	0.989637	51	14.9163	14.0462	15.9014	3.02833	2.97255	3.08411	81.3333	59.1835	163.435	0.067041	0.062888	0.071194	0.77021	0.292477
ER0158	1639	0.974985	121	12.0622	10.9627	13.4068	3.34007	3.26211	3.41803	164.158	140.724	215.434	0.082904	0.074589	0.091218	0.696459	0.099688
ER0159	2791	0.980294	148	13.4716	12.5631	14.5217	3.3853	3.32675	3.44385	218.714	183.327	289.55	0.07423	0.068862	0.079598	0.677438	0.091024
ER0160	1472	0.986413	37	1.27977	1.23489	1.32803	0.675479	0.594792	0.756167	75	49.2352	155.02	0.781391	0.752993	0.80979	0.187066	0.034588
ER0164	1832	0.981987	73	2.80031	2.61981	3.00751	1.91048	1.82503	1.99593	110.714	88.7978	163.036	0.357104	0.332501	0.381707	0.445285	0.03836
ER0165	2769	0.999278	11	2.1903	2.14539	2.23713	0.957128	0.922722	0.991534	12	11.0711	25.0634	0.456558	0.447	0.466115	0.399153	0.199118
ER0166	3342	0.989228	123	7.5456	7.04148	8.12748	3.02061	2.96124	3.07999	160.059	139.152	208.028	0.132528	0.123039	0.142016	0.627701	0.061346
ER0167	1898	0.988936	53	3.46988	3.31601	3.63873	1.79173	1.72077	1.86269	95	66.7416	181.37	0.288194	0.274821	0.301568	0.451285	0.065469
ER0168	2655	0.99548	29	2.29068	2.19289	2.39759	1.29242	1.24113	1.3437	45.5	33.2573	92.9494	0.436552	0.417085	0.456019	0.383814	0.078989
ER0169	3216	0.982276	171	11.4702	10.6175	12.4718	3.42875	3.36956	3.48794	220.875	196.666	267.92	0.087182	0.080181	0.094184	0.666856	0.067077
ER0170	2320	0.990948	64	6.85062	6.51499	7.22271	2.43612	2.37898	2.49326	90.25	72.9993	140.569	0.145972	0.138452	0.153492	0.585763	0.107041
ER0171	3069	0.996742	46	4.42824	4.2505	4.62148	2.0098	1.95936	2.06024	50.5	47.0325	65.613	0.225823	0.216381	0.235266	0.524939	0.096266
ER0172	5884	0.995411	95	6.66638	6.42522	6.92635	2.54344	2.50369	2.58318	124.25	106.318	170.591	0.150006	0.144376	0.155637	0.558521	0.070172
ER0173	5211	0.997505	24	1.02065	1.0151	1.02627	0.085459	0.065149	0.105768	39.6	28.2298	81.5341	0.979766	0.974405	0.985127	0.02689	0.042527
ER0174	1736	0.994816	26	2.46731	2.39328	2.54607	1.19495	1.13695	1.25295	38	28.6567	80.2034	0.4053	0.392762	0.417837	0.366764	0.094897
ER0175	1389	0.984881	74	11.1724	10.3309	12.1632	2.9625	2.89121	3.0338	85.6667	78.0499	107.608	0.089506	0.082215	0.096797	0.688304	0.150978
ER0183	1962	0.990316	54	2.31645	2.1833	2.46691	1.72821	1.64441	1.81202	111	71.0299	244.782	0.431694	0.405366	0.458023	0.433247	0.042897
ER0184	1491	0.995305	36	4.63575	4.2879	5.04501	2.1398	2.06921	2.21039	38.625	36.4698	50.6669	0.215715	0.198216	0.233214	0.597122	0.128771
ER0185	2219	0.997296	25	3.40094	3.21499	3.60973	1.72502	1.67169	1.77835	28.75	25.6386	47.0208	0.294036	0.277029	0.311043	0.535907	0.136038
ER0186	2446	0.990597	67	5.25947	4.98922	5.56067	2.29395	2.23195	2.35595	109.167	81.5155	189.492	0.190133	0.179834	0.200432	0.545569	0.0785
ER0193	1690	0.981657	92	4.548	4.16916	5.00258	2.59594	2.50531	2.68656	127.769	106.603	179.614	0.219877	0.199897	0.239857	0.574095	0.049435
ER0195	3408	0.986209	161	12.6289	11.884	13.4734	3.37427	3.31812	3.43043	212.476	185.641	268.536	0.079183	0.07422	0.084147	0.664043	0.07844
ER0196	2334	0.992716	42	3.48759	3.30135	3.6961	1.83272	1.77313	1.89231	76	52.1034	156.417	0.286731	0.270555	0.302907	0.490338	0.083038
ER0197	3678	0.996465	36	2.71947	2.65429	2.78792	1.31987	1.2796	1.36015	62	42.816	135.179	0.367719	0.35869	0.376748	0.368318	0.075541
ER0199	3403	0.998237	39	6.1178	5.9058	6.34558	2.15767	2.11858	2.19675	41.5	39.4093	54.2717	0.163457	0.15759	0.169325	0.588953	0.156867
ER0200	5876	0.997107	68	5.68194	5.48735	5.89084	2.30936	2.27262	2.34609	80.3636	71.9018	107.177	0.175996	0.169755	0.182237	0.547305	0.083558
ER0201	2380	0.990336	95	6.41382	5.95005	6.956	2.76905	2.69971	2.83839	111.867	101.15	141.261	0.155913	0.143761	0.168066	0.608064	0.067514
ER0202	2007	0.972596	149	9.16384	8.3585	10.1409	3.25026	3.17123	3.32928	200.207	175.008	249.821	0.109125	0.09861	0.119639	0.649538	0.061502
ER0203	2035	0.984767	105	12.2	11.4019	13.1182	3.17194	3.10647	3.23742	132.353	116.306	171.175	0.081967	0.07623	0.087705	0.681558	0.11619
ER0204	1486	0.993943	22	1.59084	1.51549	1.67406	0.970654	0.894989	1.04632	40	25.985	103.305	0.6286	0.597348	0.659852	0.314022	0.072311
ER0205	1639	0.985967	80	7.68048	7.01207	8.48975	2.85819	2.7814	2.93499	99.4615	87.0866	133.446	0.1302	0.117789	0.142611	0.652254	0.096006
ER0206	2022	0.993076	57	3.95036	3.7615	4.1592	1.96752	1.89812	2.03692	63.5	58.8136	80.2961	0.253141	0.240431	0.265852	0.486641	0.069305
ER0207	2071	0.984066	103	5.39702	5.05605	5.7873	2.59319	2.51373	2.67265	129.4	114.211	165.169	0.185288	0.172792	0.197783	0.559512	0.052398
ER0208	2637	0.977626	163	10.2553	9.56271	11.0561	3.25284	3.18519	3.3205	214.848	189.968	262.682	0.09751	0.090448	0.104573	0.638595	0.062916
ER0209	2179	0.991739	68	9.1378	8.5926	9.75686	2.76795	2.70983	2.82607	98.6	77.4964	166.602	0.109436	0.102492	0.116379	0.655989	0.134379
ER0210	2460	0.989431	108	7.32542	6.88424	7.82702	2.82725	2.75868	2.89581	125.105	114.578	152.481	0.136511	0.127763	0.145259	0.603838	0.067828
ER0211	2780	0.994245	64	8.51492	8.16985	8.89043	2.5822	2.53381	2.6306	77.3333	68.0792	107.581	0.117441	0.112481	0.122401	0.620888	0.133046
ER0212	1938	0.993292	43	6.00915	5.69379	6.36149	2.28093	2.22207	2.33979	58.6	47.2298	100.534	0.166413	0.157196	0.17563	0.606436	0.139748
ER0213	2045	0.98533	97	10.9343	10.1619	11.8338	3.0777	3.01286	3.14255	122.588	107.445	159.685	0.091455	0.084504	0.098407	0.672764	0.112725
ER0215	2665	0.995497	56	7.2033	6.94744	7.47873	2.3729	2.3235	2.42229	62	57.5465	79.279	0.138825	0.133712	0.143938	0.589489	0.12863
ER0232	1215	0.960494	109	10.2515	9.42375	11.2387	3.03958	2.9481	3.13106	171.667	138.876	240.445	0.097546	0.088978	0.106115	0.647912	0.094051
ER0233	2025	0.98963	60	8.59898	8.15913	9.08895	2.58628	2.53074	2.64182	83.3333	68.0623	127.53	0.116293	0.110024	0.122562	0.631671	0.143316
ER0234	3877	0.992262	108	12.1092	11.5509	12.7242	3.09713	3.05158	3.14267	151.5	125.207	217.971	0.082582	0.078591	0.086573	0.661478	0.112122
ER0246	1625	0.995077	28	2.94464	2.8295	3.06955	1.41782	1.35744	1.4782	32.6667	28.954	50.8278	0.3396	0.325781	0.353419	0.42549	0.105166
ER0247	4026	0.990561	119	10.7762	10.3778	11.2065	2.9248	2.8792	2.9704	154.15	134.705	197.672	0.092797	0.089234	0.09636	0.611996	0.090557
ER0251	3043	0.994413	71	9.31568	8.84792	9.83566	2.7433	2.69569	2.79091	86.1111	75.7609	118.962	0.107346	0.101671	0.113021	0.643562	0.131207
ER0253	1527	0.971185	118	19.5917	18.3866	20.9659	3.46506	3.39732	3.5328	159.13	137.375	205.314	0.051042	0.047696	0.054387	0.726323	0.166032
ER0262	1225	0.950204	140	12.1352	10.9836	13.5566	3.42434	3.32679	3.5219	236.316	188.917	329.641	0.082405	0.073765	0.091045	0.692957	0.08668
ER0263	3276	0.992674	90	11.0675	10.5393	11.6514	2.94453	2.89769	2.99137	104.526	95.3809	129.215	0.090354	0.085826	0.094883	0.654368	0.122972
ER0266	2472	0.988269	74	3.65281	3.46147	3.86653	2.0301	1.9618	2.0984	114.6	89.8873	177.753	0.273762	0.25863	0.288894	0.47167	0.049362
ER0267	1739	0.977573	136	7.92129	7.15163	8.87657	3.26481	3.17627	3.35336	161.552	147.565	192.453	0.126242	0.112656	0.139828	0.664572	0.058245
ER0272	3364	0.991379	89	5.43853	5.22775	5.66704	2.30715	2.25231	2.36199	122.833	102.43	174.234	0.183873	0.176459	0.191287	0.513998	0.061107
ER0273	1537	0.983735	71	4.87701	4.56847	5.23023	2.24157	2.15911	2.32402	96	80.3957	137.52	0.205044	0.191196	0.218892	0.525858	0.06869
ER0275	1925	0.978701	124	13.3319	12.2369	14.642	3.3912	3.32147	3.46094	172.235	145.904	230.218	0.075008	0.068297	0.08172	0.703528	0.107515
ER0294	2422	0.976466	186	19.106	17.8699	20.5257	3.70382	3.64025	3.76738	223.116	205.133	258.003	0.05234	0.048719	0.05596	0.708763	0.10272
ER0328	1586	0.98802	50	2.39962	2.2527	2.56704	1.58364	1.49935	1.66793	64.25	54.7511	92.7399	0.416733	0.389554	0.443913	0.404813	0.047992
ER0340	2950	0.976949	182	16.8457	15.8239	18.0085	3.58207	3.52445	3.6397	281.043	234.384	369.263	0.059362	0.055529	0.063196	0.68833	0.092559
ER0344	4000	0.98325	186	12.9571	12.3787	13.5922	3.30079	3.2489	3.35269	255.094	223.157	314.482	0.077178	0.073571	0.080784	0.631641	0.069662
ER0348	7765	0.997296	83	7.67658	7.46295	7.90281	2.55645	2.52535	2.58755	104	90.2954	143.449	0.130266	0.126537	0.133995	0.578534	0.092489
ER0358	5877	0.990812	198	9.3142	8.99065	9.66192	3.06967	3.02246	3.11689	251	224.71	303.165	0.107363	0.103499	0.111227	0.580469	0.047041
ER0369	4019	0.986564	182	18.5441	17.6729	19.5057	3.59676	3.54933	3.6442	229.7	206.12	276.332	0.053925	0.051267	0.056584	0.691152	0.101891
ER0377	3443	0.975893	251	28.0124	26.6204	29.558	4.01267	3.96081	4.06454	320.449	290.908	371.856	0.035699	0.033832	0.037565	0.726216	0.111603
ER0384	1306	0.954058	135	15.4933	14.1066	17.1825	3.50497	3.41935	3.59059	245.625	190.016	357.444	0.064544	0.058199	0.070889	0.714532	0.114766
ER0391	3416	0.989461	107	9.103	8.70092	9.54404	2.77125	2.72169	2.82081	146.375	124.107	197.629	0.109854	0.104777	0.11493	0.593057	0.085075
ER0392	1204	0.98505	36	1.49012	1.418	1.56998	0.934232	0.840361	1.0281	87	50.991	209.504	0.671085	0.63695	0.70522	0.260702	0.041392
ER0396	1781	0.981471	70	3.0642	2.91204	3.23314	1.75343	1.6731	1.83377	110.615	86.9276	167.451	0.326349	0.309297	0.343401	0.412718	0.043774
ER0401	1389	0.984881	57	3.55953	3.34255	3.80663	1.94026	1.8512	2.02933	80.3333	65.0623	124.53	0.280936	0.2627	0.299173	0.479901	0.062448
ER0409	1223	0.987735	26	1.24352	1.19924	1.29119	0.550379	0.473419	0.62734	52.25	33.4466	118.533	0.804171	0.774477	0.833864	0.168927	0.047828
ER0410	4109	0.986615	188	13.9713	13.3101	14.7017	3.37927	3.32888	3.42966	229.25	209.034	268.895	0.071575	0.06802	0.075131	0.645337	0.074316
ER0415	4220	0.993602	87	5.16568	5.00551	5.33645	2.21006	2.16158	2.25855	118.909	99.2804	169.912	0.193585	0.18739	0.19978	0.494874	0.059376
ER0417	3291	0.990277	87	8.37004	8.06368	8.70061	2.56777	2.52078	2.61475	120.067	100.76	166.463	0.119474	0.114934	0.124013	0.57497	0.096207
ER0419	3514	0.978657	217	22.0996	20.7299	23.6632	3.88235	3.83044	3.93427	312.69	269.583	391.133	0.04525	0.04226	0.04824	0.721641	0.101842
ER0420	2166	0.98615	86	5.04332	4.70018	5.44051	2.43539	2.36362	2.50716	106.714	94.4677	136.673	0.198282	0.183806	0.212758	0.546744	0.058643
ER0431-1A	4186	0.984711	212	12.3554	11.6292	13.1784	3.5507	3.49539	3.60602	284	250.036	348.292	0.080936	0.075882	0.085991	0.662867	0.05828
ER0460	3397	0.980865	172	12.3868	11.5118	13.4057	3.44506	3.38878	3.50135	271.048	223.477	362.58	0.080731	0.074595	0.086867	0.66927	0.072016
ER0474	3554	0.98565	159	11.8607	11.1291	12.6952	3.25957	3.20648	3.31265	200.129	179.449	241.723	0.084312	0.07877	0.089854	0.643051	0.074596
ER0481	2503	0.974031	147	6.06973	5.60909	6.6128	2.92088	2.84587	2.9959	227	189.244	298.502	0.164752	0.151222	0.178282	0.585297	0.041291
ER0488	3309	0.986703	120	8.41336	7.93295	8.95571	2.88238	2.82704	2.93773	183.067	148.94	257.437	0.118859	0.111661	0.126057	0.602066	0.070111
ER0491	4339	0.978566	282	26.1907	24.6998	27.8732	4.10768	4.05931	4.15604	388.95	344.668	464.522	0.038181	0.035877	0.040486	0.728065	0.092875
ER0495	2433	0.982326	110	6.80451	6.44418	7.20753	2.54763	2.48313	2.61212	157.526	132.04	212.485	0.146961	0.138744	0.155179	0.541993	0.061859
ER0510	5222	0.988127	160	6.70041	6.39578	7.0355	2.76344	2.71526	2.81163	245.955	204.364	326.534	0.149245	0.142136	0.156353	0.544502	0.041878
lci= lower confidence interval
hci=higher confidence interval
