# Supplementary material for: Intestinal microbial communities associated with acute enteric infections and disease recovery
Source: Microbiome. 2015 Sep 22;3:45. doi: 10.1186/s40168-015-0109-2 (PMC4579588; doi:10.1186/s40168-015-0109-2)
Supplement: Additional file 4: — Metadata associated with the individuals included in the study. (XLSX 16 kb) [file 40168_2015_109_MOESM4_ESM.xlsx]

## Sheet: metadata
SampleID	Status	Pathogen	Time Point
ER0001	Patient	Salmonella	1
ER0002	Patient	Salmonella	1
ER0003	Patient	Salmonella	1
ER0004	Patient	Salmonella	1
ER0005	Healthy	Control	1
ER0006	Healthy	Control	1
ER0007	Patient	Campylobacter	1
ER0008	Patient	Campylobacter	1
ER0009	Healthy	Control	1
ER0010	Healthy	Control	1
ER0012	Patient	Shigella	1
ER0013	Patient	STEC	1
ER0014	Patient	Salmonella	1
ER0015	Patient	Campylobacter	1
ER0016	Patient	Salmonella	1
ER0017	Patient	Salmonella	1
ER0018	Patient	Campylobacter	1
ER0019	Patient	Campylobacter	1
ER0020	Patient	STEC	1
ER0021	Patient	Shigella	1
ER0022	Patient	Campylobacter	1
ER0023	Patient	Campylobacter	1
ER0024	Patient	Salmonella	1
ER0029	Patient	Salmonella	1
ER0030	Patient	Salmonella	1
ER0031	Patient	Salmonella	1
ER0032	Patient	Campylobacter	1
ER0033	Patient	Salmonella	1
ER0035	Patient	Salmonella	1
ER0036	Patient	Campylobacter	1
ER0039	Patient	Campylobacter	1
ER0040	Patient	Campylobacter	1
ER0041	Patient	Campylobacter	1
ER0042	Patient	Salmonella	1
ER0043	Patient	Salmonella	1
ER0044	Patient	Salmonella	1
ER0045	Patient	Salmonella	1
ER0046	Patient	Salmonella	1
ER0047	Patient	Campylobacter	1
ER0048	Patient	Campylobacter	1
ER0049	Patient	Campylobacter	1
ER0050	Patient	Salmonella	1
ER0051	Patient	Salmonella	1
ER0052	Patient	Shigella	1
ER0053	Patient	Campylobacter	1
ER0054	Patient	Salmonella	1
ER0055	Patient	STEC	1
ER0056	Patient	Salmonella	1
ER0057	Patient	Salmonella	1
ER0058	Patient	Campylobacter	1
ER0059	Patient	Salmonella	1
ER0060	Patient	Salmonella	1
ER0061	Patient	Campylobacter	1
ER0062	Patient	STEC	1
ER0063	Patient	Campylobacter	1
ER0064	Patient	Campylobacter	2
ER0065	Patient	Salmonella	1
ER0066	Patient	Salmonella	1
ER0067	Patient	Campylobacter	1
ER0068	Patient	Campylobacter	1
ER0069	Patient	Campylobacter	1
ER0070	Patient	Campylobacter	1
ER0071	Patient	Campylobacter	1
ER0072	Patient	Campylobacter	1
ER0073	Patient	Salmonella	1
ER0075	Patient	Shigella	1
ER0077	Patient	Salmonella	1
ER0078	Patient	Salmonella	1
ER0080	Patient	Campylobacter	1
ER0081	Patient	Campylobacter	1
ER0082	Patient	Campylobacter	1
ER0083	Patient	Salmonella	1
ER0084	Patient	Salmonella	1
ER0085	Patient	Salmonella	1
ER0086	Patient	Shigella	1
ER0087	Patient	Salmonella	1
ER0090	Patient	Salmonella	1
ER0091	Patient	Campylobacter	1
ER0093	Patient	Shigella	1
ER0094	Patient	Campylobacter	1
ER0095	Patient	Campylobacter	1
ER0096	Patient	Campylobacter	1
ER0097	Patient	STEC	1
ER0098	Patient	STEC	1
ER0099	Patient	STEC	1
ER0100	Patient	Campylobacter	1
ER0101	Patient	Salmonella	1
ER0102	Patient	Salmonella	1
ER0103	Patient	Salmonella	1
ER0104	Patient	Salmonella	1
ER0105	Patient	Salmonella	1
ER0106	Patient	Salmonella	2
ER0107	Patient	Salmonella	2
ER0108	Patient	Salmonella	2
ER0109	Healthy	Control	1
ER0110	Patient	Salmonella	2
ER0111	Patient	Salmonella	1
ER0112	Patient	Campylobacter	1
ER0113	Patient	Campylobacter	1
ER0114	Healthy	Control	1
ER0115	Patient	Campylobacter	1
ER0116	Patient	Salmonella	1
ER0117	Patient	Salmonella	1
ER0118	Patient	Salmonella	1
ER0119	Patient	Campylobacter	1
ER0120	Patient	Campylobacter	1
ER0121	Patient	Salmonella	1
ER0123	Patient	Salmonella	1
ER0124	Patient	Campylobacter	1
ER0125	Patient	Shigella	1
ER0126	Patient	Salmonella	2
ER0127	Patient	Shigella	1
ER0128	Healthy	Control	1
ER0129	Healthy	Control	1
ER0130	Healthy	Control	1
ER0131	Patient	Campylobacter	1
ER0132	Patient	Campylobacter	1
ER0133	Patient	Campylobacter	1
ER0134	Patient	Campylobacter	1
ER0135	Patient	Shigella	2
ER0136	Patient	Shigella	2
ER0137	Patient	Shigella	2
ER0138	Healthy	Control	1
ER0139	Patient	Campylobacter	1
ER0140	Patient	Campylobacter	1
ER0142	Patient	Campylobacter	1
ER0143	Patient	Campylobacter	1
ER0144	Patient	Salmonella	1
ER0145	Patient	STEC	1
ER0146	Patient	Salmonella	1
ER0147	Patient	Campylobacter	1
ER0148	Patient	Campylobacter	1
ER0149	Patient	Campylobacter	1
ER0150	Patient	Campylobacter	1
ER0151	Healthy	Control	1
ER0152	Healthy	Control	1
ER0153	Patient	Shigella	2
ER0157	Patient	Campylobacter	1
ER0158	Patient	Salmonella	1
ER0159	Patient	Salmonella	1
ER0160	Patient	Campylobacter	1
ER0161	Healthy	Control	1
ER0162	Patient	Salmonella	2
ER0163	Healthy	Control	1
ER0164	Patient	Salmonella	1
ER0165	Patient	Campylobacter	1
ER0166	Patient	Salmonella	1
ER0167	Patient	STEC	1
ER0168	Patient	Campylobacter	1
ER0169	Patient	STEC	1
ER0170	Patient	STEC	1
ER0171	Patient	Shigella	1
ER0172	Patient	Salmonella	1
ER0173	Patient	STEC	1
ER0174	Patient	Salmonella	1
ER0175	Patient	STEC	1
ER0176	Healthy	Control	1
ER0177	Healthy	Control	1
ER0178	Healthy	Control	1
ER0179	Healthy	Control	1
ER0180	Healthy	Control	1
ER0181	Healthy	Control	1
ER0182	Healthy	Control	1
ER0183	Patient	STEC	1
ER0184	Patient	Campylobacter	1
ER0185	Patient	Salmonella	1
ER0186	Patient	Shigella	1
ER0187	Patient	Salmonella	2
ER0188	Healthy	Control	1
ER0189	Healthy	Control	1
ER0190	Healthy	Control	1
ER0191	Healthy	Control	1
ER0192	Healthy	Control	1
ER0193	Patient	Salmonella	1
ER0194	Patient	Campylobacter	1
ER0195	Patient	Shigella	1
ER0196	Patient	Salmonella	1
ER0197	Patient	Salmonella	1
ER0199	Patient	Salmonella	1
ER0200	Patient	Campylobacter	1
ER0201	Patient	Salmonella	1
ER0202	Patient	Shigella	1
ER0203	Patient	Shigella	1
ER0204	Patient	Shigella	1
ER0205	Patient	Campylobacter	1
ER0206	Patient	Campylobacter	1
ER0207	Patient	Shigella	1
ER0208	Patient	STEC	1
ER0209	Patient	Salmonella	1
ER0210	Patient	Campylobacter	1
ER0211	Patient	Campylobacter	1
ER0212	Patient	Salmonella	1
ER0213	Patient	Salmonella	1
ER0214	Patient	Campylobacter	2
ER0215	Patient	Shigella	1
ER0216	Patient	Campylobacter	2
ER0217	Healthy	Control	1
ER0218	Healthy	Control	1
ER0219	Healthy	Control	1
ER0220	Healthy	Control	1
ER0221	Patient	Salmonella	2
ER0222	Healthy	Control	1
ER0223	Healthy	Control	1
ER0224	Healthy	Control	1
ER0225	Healthy	Control	1
ER0226	Healthy	Control	1
ER0227	Patient	Campylobacter	2
ER0228	Healthy	Control	1
ER0229	Healthy	Control	1
ER0230	Healthy	Control	1
ER0231	Healthy	Control	1
ER0232	Patient	Shigella	1
ER0233	Patient	Campylobacter	1
ER0234	Patient	Campylobacter	1
ER0235	Patient	Campylobacter	2
ER0236	Healthy	Control	1
ER0237	Healthy	Control	1
ER0238	Healthy	Control	1
ER0239	Patient	Shigella	2
ER0240	Healthy	Control	1
ER0241	Healthy	Control	1
ER0242	Healthy	Control	1
ER0243	Healthy	Control	1
ER0244	Healthy	Control	1
ER0245	Healthy	Control	1
ER0246	Patient	Campylobacter	1
ER0247	Patient	STEC	1
ER0249	Healthy	Control	1
ER0250	Healthy	Control	1
ER0251	Patient	Campylobacter	1
ER0253	Patient	Campylobacter	1
ER0255	Patient	Shigella	2
ER0256	Healthy	Control	1
ER0257	Healthy	Control	1
ER0258	Healthy	Control	1
ER0259	Healthy	Control	1
ER0260	Healthy	Control	1
ER0261	Healthy	Control	1
ER0262	Patient	Campylobacter	1
ER0263	Patient	STEC	1
ER0266	Patient	Campylobacter	1
ER0267	Patient	STEC	1
ER0270	Healthy	Control	1
ER0271	Healthy	Control	1
ER0272	Patient	Campylobacter	1
ER0273	Patient	Campylobacter	1
ER0275	Patient	Campylobacter	1
ER0276	Patient	Campylobacter	2
ER0277	Healthy	Control	1
ER0278	Healthy	Control	1
ER0279	Healthy	Control	1
ER0280	Healthy	Control	1
ER0281	Healthy	Control	1
ER0289	Healthy	Control	1
ER0290	Healthy	Control	1
ER0291	Healthy	Control	1
ER0294	Patient	STEC	1
ER0303	Healthy	Control	1
ER0304	Healthy	Control	1
ER0305	Healthy	Control	1
ER0308	Healthy	Control	1
ER0320	Patient	Shigella	1
ER0321	Patient	STEC	1
ER0323	Healthy	Control	1
ER0324	Healthy	Control	1
ER0325	Healthy	Control	1
ER0326	Healthy	Control	1
ER0327	Healthy	Control	1
ER0328	Patient	Shigella	1
ER0336	Healthy	Control	1
ER0337	Patient	STEC	2
ER0340	Patient	Shigella	1
ER0344	Patient	Shigella	1
ER0348	Patient	STEC	1
ER0358	Patient	STEC	1
ER0364	Healthy	Control	1
ER0369	Patient	STEC	1
ER0377	Patient	STEC	1
ER0379	Healthy	Control	1
ER0380	Healthy	Control	1
ER0381	Healthy	Control	1
ER0384	Patient	Shigella	1
ER0388	Patient	STEC	1
ER0391	Patient	Shigella	1
ER0392	Patient	Shigella	1
ER0396	Patient	Shigella	1
ER0401	Patient	STEC	1
ER0409	Patient	Shigella	1
ER0410	Patient	Shigella	1
ER0413	Healthy	Control	1
ER0415	Patient	Shigella	1
ER0417	Patient	Shigella	1
ER0419	Patient	Shigella	1
ER0420	Patient	STEC	1
ER0428	Patient	Shigella	1
ER0431-1A	Patient	STEC	1
ER0460	Patient	STEC	1
ER0474	Patient	Shigella	1
ER0481	Patient	Shigella	1
ER0488	Patient	STEC	1
ER0490	Healthy	Control	1
ER0491	Patient	STEC	1
ER0495	Patient	Shigella	1
ER0510	Patient	Shigella	1
