# Supplementary material for: Intestinal microbial communities associated with acute enteric infections and disease recovery
Source: Microbiome. 2015 Sep 22;3:45. doi: 10.1186/s40168-015-0109-2 (PMC4579588; doi:10.1186/s40168-015-0109-2)
Supplement: Additional file 5: — Operational taxonomic units in the intestinal communities from patients infected with different enteric pathogens and otherwise healthy individuals without enteric infections. (XLSX 320 kb) [file 40168_2015_109_MOESM5_ESM.xlsx]

## Sheet: patient vs. healthy
	k__Archaea;p__Euryarchaeota;c__Methanobacteria;o__Methanobacteriales;f__Methanobacteriaceae;g__Methanobrevibacter	k__Bacteria;Other;Other;Other;Other;Other	k__Bacteria;p__Actinobacteria;c__Actinobacteria;o__Actinomycetales;Other;Other	k__Bacteria;p__Actinobacteria;c__Actinobacteria;o__Actinomycetales;f__Actinomycetaceae;g__Actinomyces	k__Bacteria;p__Actinobacteria;c__Actinobacteria;o__Actinomycetales;f__Actinomycetaceae;g__Arcanobacterium	k__Bacteria;p__Actinobacteria;c__Actinobacteria;o__Actinomycetales;f__Actinomycetaceae;g__Mobiluncus	k__Bacteria;p__Actinobacteria;c__Actinobacteria;o__Actinomycetales;f__Actinomycetaceae;g__Parascardovia	k__Bacteria;p__Actinobacteria;c__Actinobacteria;o__Actinomycetales;f__Actinomycetaceae;g__Varibaculum	k__Bacteria;p__Actinobacteria;c__Actinobacteria;o__Actinomycetales;f__Corynebacteriaceae;g__Corynebacterium	k__Bacteria;p__Actinobacteria;c__Actinobacteria;o__Actinomycetales;f__Geodermatophilaceae;g__	k__Bacteria;p__Actinobacteria;c__Actinobacteria;o__Actinomycetales;f__Microbacteriaceae;g__Curtobacterium	k__Bacteria;p__Actinobacteria;c__Actinobacteria;o__Actinomycetales;f__Micrococcaceae;g__Rothia	k__Bacteria;p__Actinobacteria;c__Actinobacteria;o__Actinomycetales;f__Propionibacteriaceae;g__	k__Bacteria;p__Actinobacteria;c__Actinobacteria;o__Actinomycetales;f__Propionibacteriaceae;g__Propionibacterium	k__Bacteria;p__Actinobacteria;c__Actinobacteria;o__Bifidobacteriales;f__Bifidobacteriaceae;g__Bifidobacterium	k__Bacteria;p__Bacteroidetes;Other;Other;Other;Other	k__Bacteria;p__Bacteroidetes;c__Bacteroidia;o__Bacteroidales;Other;Other	k__Bacteria;p__Bacteroidetes;c__Bacteroidia;o__Bacteroidales;f__;g__	k__Bacteria;p__Bacteroidetes;c__Bacteroidia;o__Bacteroidales;f__BS11;g__	k__Bacteria;p__Bacteroidetes;c__Bacteroidia;o__Bacteroidales;f__Bacteroidaceae;Other	k__Bacteria;p__Bacteroidetes;c__Bacteroidia;o__Bacteroidales;f__Bacteroidaceae;g__5-7N15	k__Bacteria;p__Bacteroidetes;c__Bacteroidia;o__Bacteroidales;f__Bacteroidaceae;g__Bacteroides	k__Bacteria;p__Bacteroidetes;c__Bacteroidia;o__Bacteroidales;f__Porphyromonadaceae;Other	k__Bacteria;p__Bacteroidetes;c__Bacteroidia;o__Bacteroidales;f__Porphyromonadaceae;g__Dysgonomonas	k__Bacteria;p__Bacteroidetes;c__Bacteroidia;o__Bacteroidales;f__Porphyromonadaceae;g__Paludibacter	k__Bacteria;p__Bacteroidetes;c__Bacteroidia;o__Bacteroidales;f__Porphyromonadaceae;g__Parabacteroides	k__Bacteria;p__Bacteroidetes;c__Bacteroidia;o__Bacteroidales;f__Porphyromonadaceae;g__Porphyromonas	k__Bacteria;p__Bacteroidetes;c__Bacteroidia;o__Bacteroidales;f__Prevotellaceae;g__Prevotella	k__Bacteria;p__Bacteroidetes;c__Bacteroidia;o__Bacteroidales;f__Rikenellaceae;g__	k__Bacteria;p__Bacteroidetes;c__Bacteroidia;o__Bacteroidales;f__Rikenellaceae;g__AF12	k__Bacteria;p__Bacteroidetes;c__Bacteroidia;o__Bacteroidales;f__S24-7;g__	k__Bacteria;p__Bacteroidetes;c__Bacteroidia;o__Bacteroidales;f__[Barnesiellaceae];g__	k__Bacteria;p__Bacteroidetes;c__Bacteroidia;o__Bacteroidales;f__[Odoribacteraceae];Other	k__Bacteria;p__Bacteroidetes;c__Bacteroidia;o__Bacteroidales;f__[Odoribacteraceae];g__Butyricimonas	k__Bacteria;p__Bacteroidetes;c__Bacteroidia;o__Bacteroidales;f__[Odoribacteraceae];g__Odoribacter	k__Bacteria;p__Bacteroidetes;c__Bacteroidia;o__Bacteroidales;f__[Paraprevotellaceae];g__	k__Bacteria;p__Bacteroidetes;c__Bacteroidia;o__Bacteroidales;f__[Paraprevotellaceae];g__CF231	k__Bacteria;p__Bacteroidetes;c__Bacteroidia;o__Bacteroidales;f__[Paraprevotellaceae];g__Paraprevotella	k__Bacteria;p__Bacteroidetes;c__Bacteroidia;o__Bacteroidales;f__[Paraprevotellaceae];g__YRC22	k__Bacteria;p__Bacteroidetes;c__Bacteroidia;o__Bacteroidales;f__[Paraprevotellaceae];g__[Prevotella]	k__Bacteria;p__Bacteroidetes;c__Bacteroidia;o__Bacteroidales;f__p-2534-18B5;g__	k__Bacteria;p__Bacteroidetes;c__Flavobacteriia;o__Flavobacteriales;f__Flavobacteriaceae;Other	k__Bacteria;p__Bacteroidetes;c__Flavobacteriia;o__Flavobacteriales;f__Flavobacteriaceae;g__Capnocytophaga	k__Bacteria;p__Bacteroidetes;c__Flavobacteriia;o__Flavobacteriales;f__Flavobacteriaceae;g__Chryseobacterium	k__Bacteria;p__Chloroflexi;Other;Other;Other;Other	k__Bacteria;p__Cyanobacteria;Other;Other;Other;Other	k__Bacteria;p__Cyanobacteria;c__4C0d-2;o__YS2;f__;g__	k__Bacteria;p__Cyanobacteria;c__Chloroplast;o__Streptophyta;f__;g__	k__Bacteria;p__Firmicutes;Other;Other;Other;Other
ER0097	0	0	0	0	0	0	0	0	0	0	0	0	0	0	0	0	0	0	0	0	0	0.0161377	0	0	0	0.000806885	0	0.000268962	0.000268962	0	0	0	0	0	0.000268962	0	0	0	0	0	0	0	0	0	0	0	0	0	0
ER0173	0	0.000191902	0	0	0	0	0	0	0	0	0	0	0	0	0.000191902	0	0	0	0	0	0	0.00191902	0	0	0	0	0	0	0	0	0	0	0	0.000383803	0	0	0	0	0	0	0	0	0	0	0	0	0	0	0
ER0022	0	0.000258065	0	0	0	0	0	0	0	0	0	0	0	0.000258065	0	0	0	0	0	0	0	0.00180645	0	0	0	0	0	0	0	0	0	0	0	0	0	0	0	0	0	0	0	0	0	0	0	0	0	0	0
ER0117	0	0	0	0	0	0	0	0	0	0	0	0	0	0	0	0	0	0	0	0	0	0.0156331	0	0	0	0	0	0	0	0	0	0	0	0	0	0	0	0	0	0	0	0	0	0	0	0	0	0	0
ER0204	0	0	0	0	0	0	0	0	0.000672948	0	0	0	0	0	0	0	0	0	0	0	0	0.0188425	0	0	0	0	0	0	0	0	0	0	0	0	0	0	0	0	0	0	0	0	0	0	0	0	0	0	0
ER0144	0	0.000501756	0	0	0	0	0	0	0	0	0	0	0	0	0	0	0	0	0	0	0	0.0456598	0	0	0	0	0	0	0.000501756	0	0	0	0	0	0	0	0	0	0	0	0	0	0	0	0	0	0	0	0
ER0409	0	0.000817661	0	0	0	0	0	0	0	0	0	0	0	0	0	0	0	0	0	0	0	0.0891251	0	0	0	0	0	0	0.00163532	0	0	0	0	0	0	0	0	0	0	0	0	0	0	0	0	0	0	0	0
ER0160	0	0	0	0	0	0	0	0	0	0	0	0	0	0	0.000679348	0	0	0	0	0	0	0.044837	0	0	0	0.0013587	0	0.000679348	0	0	0	0	0	0.0013587	0	0	0	0	0	0	0	0	0	0	0	0	0	0	0
ER0066	0	0	0	0	0	0	0	0	0	0	0	0	0	0	0	0	0.000461042	0	0	0	0	0	0	0	0	0	0	0	0	0	0.000461042	0	0	0	0	0	0	0	0	0	0	0	0	0	0	0	0	0	0
ER0092	0	0	0	0	0	0	0	0	0	0	0	0	0	0	0	0	0	0	0	0	0	0.00851789	0	0	0	0.00255537	0	0	0	0	0	0	0	0	0	0	0	0	0	0	0	0	0	0	0	0	0	0	0
ER0115	0	0	0	0.00198282	0	0	0	0	0	0	0	0	0	0.000660939	0	0	0	0	0	0	0	0.0138797	0	0	0	0.000660939	0	0	0	0	0	0	0	0	0	0	0	0	0	0	0	0	0	0	0	0	0	0	0
ER0392	0	0	0	0.000830565	0	0	0	0	0	0	0	0	0	0	0	0	0	0	0	0	0	0.0290698	0	0	0	0	0	0	0	0	0	0	0	0	0	0	0	0	0	0	0	0	0	0	0	0	0	0	0
ER0125	0	0	0	0	0	0	0	0	0	0	0	0.000570125	0	0	0	0	0	0	0	0.000570125	0	0.00114025	0	0	0	0	0	0.000570125	0	0	0	0	0	0	0	0	0	0	0	0	0	0	0	0	0	0	0	0	0
ER0183	0	0	0	0	0	0	0	0	0	0	0	0	0	0	0	0	0	0	0	0	0	0.0754332	0	0	0	0	0	0	0	0	0	0.00101937	0	0	0	0	0	0	0	0	0	0	0	0	0	0	0	0	0
ER0048	0	0	0	0	0	0	0	0	0	0	0	0	0	0	0	0	0	0	0	0	0	0.0117139	0	0	0	0	0	0	0	0	0	0	0	0	0	0	0	0	0	0	0	0	0	0	0	0	0	0	0
ER0185	0	0	0	0	0	0	0	0	0	0	0	0	0	0	0	0	0	0	0	0	0	0.08968	0	0	0	0	0	0	0	0	0.000450653	0	0	0	0	0	0	0	0	0	0	0	0	0	0	0	0	0	0
ER0061	0	0	0	0	0	0	0	0	0	0	0	0	0	0	0	0	0	0	0	0	0	0.272515	0	0	0	0.000933271	0	0	0.000466636	0	0	0	0	0	0	0	0	0	0	0	0	0	0	0	0	0	0	0	0.000466636
ER0052	0	0	0	0	0	0	0	0	0	0	0	0	0	0	0.000187617	0	0	0	0	0	0	0.0463415	0	0	0	0.0106942	0	0.0155722	0.00525328	0	0.00562852	0.000375235	0	0.000375235	0.00225141	0	0	0.000750469	0	0	0	0	0	0	0	0	0	0	0
ER0096	0	0	0	0	0	0	0	0	0	0	0	0	0	0	0.0118715	0	0	0	0	0.000349162	0	0.300978	0	0	0	0	0	0	0	0	0	0	0	0.000349162	0	0	0	0	0	0	0	0	0	0	0	0	0	0	0
ER0140	0	0.000525486	0	0	0	0	0	0	0	0	0	0	0	0	0.000350324	0	0.000350324	0	0	0.00210194	0	0.23209	0	0	0	0.0117359	0	0.00192678	0	0	0	0	0	0	0	0	0	0	0	0	0	0	0	0	0	0	0	0	0
ER0164	0	0	0	0	0	0	0	0	0	0	0	0.000545852	0	0	0	0	0	0	0	0.0010917	0	0.242904	0	0	0	0.0169214	0	0.000545852	0	0	0	0	0	0.00272926	0	0	0	0	0	0	0	0	0	0	0	0	0	0	0
ER0008	0	0.000527983	0	0	0	0	0	0	0	0	0	0	0	0	0.00184794	0	0	0	0	0	0	0.288807	0	0	0	0	0	0.000263992	0.00105597	0	0	0.000791975	0	0	0	0	0	0	0	0	0	0	0	0	0	0	0	0	0
ER0196	0	0	0	0	0	0	0	0	0	0	0	0	0	0	0	0	0	0	0	0.000856898	0	0.404884	0	0	0	0.0149957	0	0	0.000428449	0	0	0	0	0	0.00128535	0	0	0	0	0	0	0	0	0	0	0	0	0	0
ER0396	0	0.00112296	0	0	0	0	0	0	0	0	0	0	0	0	0.0106682	0	0	0	0	0.00280741	0	0.421112	0	0	0	0.00617631	0	0.00112296	0.00112296	0	0	0	0	0	0	0	0	0	0	0	0	0	0	0	0	0	0	0	0
ER0133	0	0.00185701	0	0	0	0	0	0	0	0	0	0	0	0	0	0	0.000619003	0	0	0.00464253	0	0.346951	0	0	0	0.0154751	0	0	0.00495203	0	0	0.000309502	0	0	0.0297122	0	0	0	0	0	0	0	0	0	0	0	0	0	0
ER0149	0	0	0	0	0	0	0	0	0	0	0	0	0	0	0	0	0.000607903	0	0	0.00607903	0	0.341641	0	0	0	0.0607903	0	0	0	0	0	0.000607903	0	0.00121581	0.000607903	0	0	0	0	0	0	0	0	0	0	0	0	0	0
ER0420	0	0.00461681	0	0	0	0	0	0	0	0	0	0	0	0	0.00323176	0	0	0	0	0.00184672	0	0.355956	0	0	0	0.0461681	0	0	0.00138504	0	0	0.00138504	0	0.000461681	0.00138504	0	0	0	0	0	0	0	0	0	0	0	0	0	0
ER0071	0	0.0031736	0	0	0	0	0	0	0	0	0	0	0	0	0	0	0	0	0	0.00285624	0	0.266582	0	0	0	0.0345922	0	0	0.0279276	0	0	0.0450651	0	0.00602983	0	0	0	0	0	0	0	0	0	0	0	0	0	0	0
ER0039	0	0.00222222	0	0	0	0	0	0	0	0	0	0	0	0	0	0	0.000888889	0	0	0.00177778	0	0.523111	0	0	0	0.024	0	0	0.000444444	0	0	0	0	0	0.000444444	0	0	0	0	0	0	0	0	0	0	0	0	0	0
ER0074	0	0	0	0	0	0	0	0	0	0	0	0	0	0	0	0	0	0	0	0	0	0.296774	0	0	0	0	0	0	0	0	0	0	0	0	0	0	0	0	0	0	0	0	0	0	0	0	0	0	0
ER0032	0	0	0	0	0	0	0	0	0	0	0	0	0	0	0.00044964	0	0	0	0	0.0197842	0	0.222572	0	0	0	0.256745	0	0	0.00764388	0	0	0.00494604	0	0	0	0	0	0	0	0	0	0	0	0	0	0	0	0	0
ER0102	0	0	0	0	0	0	0	0	0	0	0	0	0	0	0	0.000565291	0.000565291	0	0	0.0107405	0	0.507066	0	0	0	0.0864895	0	0	0.00113058	0	0	0	0	0.00395704	0	0	0	0	0	0	0	0	0	0	0	0	0	0	0
ER0090	0	0	0	0	0	0	0	0	0	0	0	0	0	0	0	0	0	0	0	0	0	0.521095	0	0	0	0	0	0	0	0	0	0	0	0	0	0	0	0	0	0	0	0	0	0	0	0	0	0	0
ER0013	0	0.000366838	0	0.000366838	0	0	0	0	0	0	0	0	0	0	0	0	0	0	0	0.000366838	0	0.478723	0	0	0	0.00440205	0	0	0.00220103	0	0	0	0	0	0	0	0	0	0	0	0	0	0	0	0	0	0	0.000366838	0
ER0167	0	0.0052687	0	0	0	0	0	0	0	0	0	0	0	0	0	0	0	0	0	0	0	0.507376	0	0	0	0.00316122	0	0	0.00632244	0	0	0	0	0	0	0	0	0	0	0	0	0	0	0	0	0	0	0	0
ER0172	0	0	0	0	0	0	0	0	0	0	0	0	0	0	0.00152957	0	0	0	0	0	0.000169952	0.515976	0	0	0	0.00815772	0	0	0.00237933	0	0	0	0	0	0	0	0	0.0103671	0	0	0	0	0	0	0	0	0	0	0
ER0016	0	0	0	0	0	0	0	0	0	0	0	0	0	0	0	0	0.000432339	0	0	0.00172936	0	0.347601	0	0	0	0.0168612	0	0	0	0	0	0	0	0.000432339	0	0	0	0	0	0	0	0	0	0	0	0	0	0	0
ER0348	0	0.00386349	0	0	0	0	0	0	0	0	0	0	0	0	0	0	0.000386349	0	0	0.000901481	0	0.316162	0	0	0	0.0454604	0	0	0	0	0	0	0	0	0	0	0	0	0	0	0	0	0	0	0	0	0	0	0
ER0070	0	0.000524109	0	0	0	0	0	0	0	0	0	0	0	0	0	0	0	0	0	0	0	0.37369	0	0	0	0.000524109	0	0	0	0	0	0	0	0	0	0	0	0	0	0	0	0	0	0	0	0	0	0	0.000524109
ER0168	0	0	0	0	0	0	0	0	0	0	0	0	0	0	0	0	0	0	0	0	0	0.215066	0	0	0	0.00338983	0	0	0	0	0	0	0	0	0	0	0	0	0	0	0	0	0	0	0	0	0	0	0
ER0075	0	0	0	0	0	0	0	0	0	0	0	0	0	0	0	0	0	0	0	0	0	0.291486	0	0	0	0	0	0	0	0	0	0	0	0	0	0	0	0	0	0	0	0	0	0	0	0	0	0	0
ER0401	0	0.00359971	0	0	0	0	0	0	0	0	0	0	0	0	0	0	0	0	0	0	0	0.411087	0	0	0	0	0	0.000719942	0	0	0	0	0	0	0	0	0	0	0	0	0	0	0	0	0	0	0	0	0
ER0150	0	0	0	0	0	0	0	0	0	0	0	0	0	0	0	0	0	0	0	0	0	0.57206	0	0	0	0.0004649	0	0.00162715	0.00023245	0	0	0	0	0	0.0004649	0	0	0	0	0	0	0	0	0	0	0	0	0	0
ER0165	0	0	0	0	0	0	0	0	0	0	0	0	0	0	0	0	0	0	0	0	0	0.589744	0	0	0	0	0	0	0	0	0	0	0	0	0	0	0	0	0	0	0	0	0	0	0	0	0	0	0
ER0029	0	0.000207383	0	0	0	0	0	0	0	0	0	0	0	0	0	0	0	0	0	0	0	0.443177	0	0	0	0.00414766	0	0.000414766	0.00933223	0	0	0	0	0	0.0197014	0	0	0	0	0	0	0	0	0	0	0	0	0	0
ER0024	0	0	0	0	0	0	0	0	0	0	0	0	0	0	0	0	0	0	0	0	0	0.318249	0	0	0	0.0344003	0	0	0	0	0	0	0	0	0	0	0	0	0	0	0	0	0	0	0	0	0	0	0
ER0068	0	0	0	0	0	0	0	0	0	0	0	0	0	0	0.00234522	0	0	0	0	0.0065666	0	0.124296	0	0	0	0.238743	0	0	0	0	0	0.000469043	0	0	0	0	0	0	0	0	0	0	0	0	0	0	0	0	0
ER0184	0	0	0	0.00134138	0	0	0	0	0	0	0	0	0	0	0	0	0	0	0	0	0	0	0	0	0	0	0	0.00134138	0	0	0	0	0	0	0	0	0	0	0	0	0	0	0	0	0	0	0	0	0
ER0121	0	0.00114155	0	0.000380518	0	0	0	0	0	0	0	0	0	0	0	0	0	0	0	0.000380518	0	0.124429	0	0	0	0.042618	0	0.141172	0	0	0	0	0	0.00114155	0.00228311	0	0	0.00722983	0	0.0372907	0	0	0	0	0	0	0	0	0
ER0142	0	0.00159936	0	0	0	0	0	0	0	0	0	0	0	0	0	0	0	0	0	0	0	0.322671	0	0	0	0.012395	0	0.00279888	0.022391	0	0.00039984	0	0	0	0.00159936	0	0	0	0	0	0	0	0	0	0	0	0	0	0
ER0186	0	0	0	0	0	0	0	0	0	0	0	0	0	0	0.000817661	0	0	0	0	0.00490597	0	0.4861	0	0	0	0.0449714	0	0	0.000817661	0	0	0	0	0	0	0	0	0	0	0	0	0	0	0	0	0	0	0	0
ER0015	0	0	0	0	0	0	0	0	0	0	0	0	0	0	0	0	0	0	0	0	0	0.0023175	0	0	0	0	0	0	0	0	0	0	0	0	0	0	0	0	0	0	0	0	0	0	0	0	0	0	0
ER0054	0	0.000392773	0	0	0	0	0	0	0	0	0	0	0	0	0	0	0	0	0	0	0	0.0286724	0	0	0	0.00235664	0	0.000785546	0.000392773	0	0	0	0	0	0	0	0	0	0	0	0	0	0	0	0	0	0	0	0
ER0234	0	0.000257931	0	0	0	0	0	0	0	0	0	0	0	0	0	0	0	0	0	0	0	0.213051	0	0	0	0.0203766	0	0	0.000515863	0	0	0	0	0	0	0	0	0	0	0	0	0	0	0.000515863	0	0	0	0	0
ER0246	0	0	0	0	0	0	0	0	0	0	0	0	0	0	0	0	0	0	0	0	0	0.0141538	0	0	0	0.00123077	0	0	0	0	0	0	0	0	0	0	0	0	0	0	0	0	0	0	0	0	0	0	0
ER0212	0	0.00154799	0	0	0	0	0	0	0	0	0	0	0	0	0	0	0	0	0	0	0	0.311662	0	0	0	0.231166	0	0	0	0	0	0	0	0	0	0	0	0	0	0	0	0	0	0	0	0	0	0	0
ER0051	0	0	0	0	0	0	0	0	0	0	0	0	0	0	0	0	0	0	0	0.00177148	0	0.60806	0	0	0	0.020372	0	0	0	0	0	0	0	0.00132861	0	0	0	0	0	0	0	0	0	0	0	0	0	0	0
ER0417	0	0.000911577	0	0	0	0	0	0	0.000303859	0	0	0.000303859	0	0	0.000607718	0	0	0	0	0.00486174	0	0.468247	0	0	0	0.104831	0.000303859	0.00364631	0.00182315	0	0	0	0	0	0	0	0	0	0	0	0	0	0	0	0	0	0	0	0
ER0415	0	0.000473934	0	0	0	0	0	0	0	0	0.000236967	0	0	0	0.00260664	0	0	0	0	0	0	0.556872	0	0	0	0	0	0	0.0182464	0	0	0	0	0	0	0	0	0	0	0	0	0	0	0	0	0	0	0	0
ER0080	0	0	0	0	0	0	0	0	0	0	0	0	0	0	0.00870647	0	0	0	0	0.000829187	0	0.553483	0	0	0	0.0339967	0	0	0	0	0	0	0	0	0	0	0	0	0	0	0	0	0	0	0	0	0	0	0
ER0057	0	0.00175615	0	0	0	0	0	0	0	0	0	0	0	0	0.00250878	0	0	0	0	0.000501756	0	0.439538	0	0	0	0.0117913	0	0	0.0283492	0	0	0	0	0.00827898	0.000501756	0	0	0	0	0	0	0	0	0	0	0	0	0	0
ER0067	0	0.00205903	0	0	0	0	0	0	0	0	0	0	0	0	0	0	0.000686342	0	0	0.00617708	0	0.314345	0	0	0	0.0638298	0	0.0109815	0.0356898	0	0	0	0	0	0	0	0	0	0	0	0	0	0	0	0	0	0	0	0
ER0131	0	0.00137363	0	0	0	0	0	0	0	0	0	0	0	0	0.000274725	0	0.000274725	0	0	0.0032967	0	0.307967	0	0	0	0.071978	0	0.000549451	0.00521978	0	0	0	0	0	0.00467033	0	0	0	0	0	0	0	0	0	0	0	0	0	0
ER0020	0	0	0	0	0	0	0	0	0	0	0	0	0	0	0.00471781	0	0	0	0	0	0	0.136467	0	0	0	0	0	0.000174734	0.000174734	0	0	0	0	0	0	0	0	0	0	0	0	0	0	0	0	0	0	0	0
ER0488	0	0.00271985	0	0	0	0	0	0	0	0	0	0	0	0	0.00120882	0	0	0	0	0.00151103	0	0.246902	0	0	0	0.00634633	0	0	0.00181324	0	0	0.00271985	0	0	0	0	0	0	0	0	0	0	0	0	0	0	0	0	0
ER0169	0	0.00155473	0	0	0	0	0	0	0	0	0	0	0	0	0	0	0.000621891	0	0	0.00777363	0	0.325871	0	0	0	0.0323383	0	0	0.0690299	0	0	0	0	0	0.0239428	0	0	0	0	0	0	0	0	0	0	0	0	0	0.000310945
ER0079	0	0.00141743	0	0	0	0	0	0	0	0	0	0	0	0	0.000708717	0	0	0	0	0	0	0.700921	0	0	0	0	0	0	0	0	0	0	0	0	0	0	0	0	0	0	0	0	0	0	0	0	0	0	0
ER0358	0	0.00408372	0	0.000510465	0	0	0	0	0	0	0	0	0	0	0	0.000170155	0.000680619	0	0	0.00425387	0	0.580398	0	0	0	0.0267143	0	0.000170155	0.0108899	0	0	0.0107198	0	0.00646588	0.000850774	0	0	0	0	0	0	0	0	0	0	0	0	0	0
ER0033	0	0.000287109	0	0	0	0	0	0	0	0	0	0	0	0	0	0	0.000574218	0	0	0.00143554	0	0.625036	0	0	0	0.0229687	0	0	0.0522538	0	0	0	0	0	0.0178007	0	0	0	0	0	0	0	0	0	0	0	0	0	0
ER0098	0	0.000458926	0	0	0	0	0	0	0	0	0	0	0	0	0	0	0	0	0	0.0061955	0	0.454107	0	0	0	0.0245525	0	0	0	0	0	0	0	0	0	0	0	0	0	0	0	0	0	0	0	0	0	0	0
ER0072	0	0.000767656	0	0.000255885	0	0	0	0	0	0	0	0	0	0	0	0	0.000511771	0	0	0.000767656	0	0.507677	0	0	0	0.0110031	0	0	0.000511771	0	0	0	0	0	0	0	0	0	0	0	0	0	0	0	0	0	0	0	0
ER0344	0	0.00475	0	0	0	0	0	0	0	0	0	0	0	0	0.00075	0	0.0015	0.005	0	0.004	0	0.564	0	0	0	0.044	0	0.0035	0.00275	0	0	0.00425	0	0.00075	0.0095	0	0	0.00025	0	0	0	0	0	0	0	0	0	0	0
ER0369	0	0.00398109	0	0.000248818	0	0	0	0	0	0	0	0	0	0	0	0	0	0	0	0.00622045	0	0.462055	0	0	0	0.0791242	0	0	0.0154267	0	0	0	0	0	0	0	0	0	0	0	0	0	0	0	0	0	0	0	0
ER0012	0	0.000604778	0	0	0	0	0	0	0	0	0	0	0	0	0.000907167	0	0.000302389	0	0	0.00181433	0	0.507409	0	0	0	0.0220744	0.000302389	0.0193529	0.0117932	0	0	0	0	0.00151194	0.000604778	0	0	0	0	0	0	0	0	0	0	0	0	0	0
ER0060	0	0	0	0.00035791	0	0	0	0	0	0	0	0	0	0	0.0322119	0	0	0	0	0	0	0.353973	0	0	0	0.00035791	0	0.298139	0	0	0	0	0	0	0.00035791	0	0	0	0	0	0	0	0	0	0	0	0	0	0
ER0101	0	0	0	0	0	0	0	0	0	0	0	0	0	0	0	0	0.00136116	0	0	0.00635209	0	0.575771	0	0	0	0.0458258	0	0.198276	0	0	0	0	0	0	0.00317604	0	0	0	0	0	0	0	0	0	0	0	0	0	0
ER0410	0	0.00219031	0	0.000243368	0	0	0	0	0	0	0	0	0	0	0.000243368	0	0.00219031	0	0	0.00292042	0	0.332441	0	0	0	0.0732538	0	0.151862	0.0309078	0	0	0	0	0.000730105	0.0175225	0	0	0.00121684	0	0	0	0	0	0	0	0	0	0	0
ER0340	0	0.00271186	0	0	0	0	0	0	0	0	0	0	0	0	0.000677966	0	0	0	0	0.000677966	0	0.394576	0	0	0	0.000338983	0	0.105763	0.0498305	0	0	0	0	0	0.000338983	0	0	0.000338983	0	0	0	0	0	0	0	0	0	0	0
ER0266	0	0.00161812	0	0.000404531	0	0	0	0	0	0	0	0	0	0	0.000809061	0	0	0	0	0	0	0.760113	0	0	0	0	0	0.00121359	0	0	0	0	0	0	0	0	0	0	0	0	0	0	0	0	0	0	0	0	0
ER0273	0	0.000650618	0	0	0	0	0	0	0	0	0	0	0	0	0.00130124	0	0	0	0	0	0	0.700716	0	0	0	0.0169161	0	0.00195185	0.00195185	0	0	0	0	0	0	0	0	0	0	0	0	0	0	0	0	0	0	0	0
ER0233	0	0.000493827	0	0	0	0	0	0	0	0	0	0	0	0	0	0	0	0	0	0.000493827	0	0.580247	0	0	0	0.00691358	0	0.00395062	0	0	0	0.000493827	0	0	0.000493827	0	0	0	0	0	0	0	0	0	0	0	0	0	0
ER0202	0	0.000498256	0.000498256	0.00548082	0.0333832	0	0	0	0	0	0	0	0	0	0.000498256	0	0	0.0274041	0	0	0	0.334828	0	0	0.000996512	0.0383657	0	0.00548082	0.000996512	0	0.00647733	0	0	0.000498256	0.00149477	0.000498256	0	0	0	0.00398605	0	0	0	0	0	0	0	0	0.000498256
ER0201	0	0.0012605	0	0	0	0	0	0	0	0	0	0	0	0	0.00252101	0	0	0	0	0	0	0.556303	0	0	0	0	0	0	0.0319328	0	0	0	0	0	0	0	0	0	0	0	0	0	0	0	0	0	0	0	0
ER0211	0	0.00251799	0	0	0	0	0	0	0	0	0	0	0	0	0	0	0	0	0	0	0	0.583453	0	0	0	0	0	0	0	0	0	0	0	0	0	0	0	0	0	0	0	0	0	0	0	0	0	0.000359712	0.000359712
ER0215	0	0.000750469	0	0	0	0	0	0	0	0	0	0	0	0	0	0	0	0	0	0	0	0.765854	0	0	0	0	0	0	0.00337711	0	0.000375235	0	0	0.00337711	0	0	0	0	0	0	0	0	0	0	0	0	0	0	0
ER0253	0	0.000654879	0	0.00130976	0	0	0	0	0	0	0	0	0	0	0	0	0.00851343	0	0	0	0	0.439424	0	0	0	0.0406025	0	0	0.00720367	0	0.00392927	0.00261952	0	0	0.0091683	0	0	0	0	0.0929928	0	0	0	0	0	0	0	0	0
ER0203	0	0.000982801	0	0	0	0	0	0	0	0	0	0	0	0	0	0	0.000982801	0	0	0.00687961	0	0.423587	0	0	0	0.0167076	0	0.00737101	0.0014742	0	0	0.0004914	0	0	0.0014742	0	0	0	0	0	0	0	0	0	0	0	0	0	0
ER0262	0	0.000816327	0	0	0	0	0	0	0	0	0	0	0	0	0.00326531	0	0.00163265	0	0	0.00489796	0	0.318367	0	0	0	0.0261224	0	0	0.0163265	0	0	0.00244898	0	0	0.000816327	0	0	0	0	0	0	0	0	0	0	0	0	0	0
ER0069	0	0.00129894	0	0.000185563	0	0	0	0.000185563	0	0	0	0	0	0	0	0	0	0	0	0	0.000742253	0.00334014	0	0	0.000185563	0.000371126	0.000371126	0.00296901	0.000927816	0	0	0	0	0	0	0	0	0	0	0	0	0	0	0	0	0	0	0	0
ER0197	0	0	0	0	0	0	0	0	0	0	0	0	0	0	0	0	0	0	0	0	0	0.00271887	0	0	0	0	0	0	0	0	0	0	0	0	0	0	0	0	0	0	0	0	0	0	0	0	0	0	0
ER0073	0	0	0	0.000503525	0	0	0	0	0	0	0	0	0	0	0	0	0	0	0	0	0	0.208711	0	0	0	0.000251762	0	0	0	0	0	0	0	0	0	0	0	0	0	0	0	0	0	0	0	0	0	0	0
ER0084	0	0	0	0.00124224	0	0	0	0	0	0	0	0.000310559	0	0	0	0	0	0	0	0	0	0.381988	0	0	0	0.00310559	0	0	0.00931677	0	0	0	0	0.00217391	0	0	0	0	0	0	0	0	0	0	0	0	0	0	0
ER0004	0	0.000419111	0	0.000838223	0	0.000419111	0	0	0.000838223	0.000419111	0	0	0.000419111	0.000419111	0.00125733	0	0.003772	0.0477787	0.000419111	0	0.0159262	0.0284996	0	0	0.00335289	0.00922045	0.000419111	0.0104778	0.011316	0	0.0100587	0	0	0	0	0	0.00754401	0.000419111	0.00335289	0.00209556	0.000419111	0	0	0	0	0	0	0	0
ER0042	0	0	0	0	0	0	0	0	0	0	0	0	0	0	0	0	0	0	0	0	0	0.469986	0	0	0	0	0	0	0	0	0	0	0	0	0	0	0	0	0	0	0	0.000176554	0	0	0	0	0	0	0
ER0174	0	0	0	0	0	0	0	0	0	0	0	0	0	0	0	0	0	0	0	0.00172811	0	0.490783	0	0	0	0.00345622	0	0	0	0	0.00172811	0	0	0	0	0	0	0	0	0	0	0	0	0	0	0	0	0	0
ER0030	0	0	0	0	0	0	0	0	0	0	0	0	0	0	0	0	0	0	0	0	0	0.322138	0	0	0	0.00814785	0.000198728	0	0	0	0	0	0	0	0	0	0	0	0	0	0	0	0	0	0	0	0	0	0
ER0085	0	0.00119689	0	0	0	0	0	0	0	0	0	0	0	0	0.00119689	0	0	0	0	0.00279274	0	0.277878	0	0	0	0.00279274	0	0.000199481	0.000598444	0	0	0	0	0	0	0	0	0.00219429	0	0	0	0	0	0	0	0	0	0	0
ER0001	0	0	0	0	0	0	0	0	0	0	0	0	0	0	0	0	0	0	0	0	0	0.319648	0	0	0	0.0181128	0	0.0381232	0.0119027	0	0	0	0	0.00258755	0.0146628	0	0	0	0	0	0	0	0	0	0	0	0	0	0
ER0134	0	0.000567215	0	0	0	0	0	0	0	0	0	0	0	0	0	0	0.000567215	0	0	0.0039705	0	0.231424	0	0	0	0.0414067	0	0	0	0	0	0.000567215	0	0	0	0	0	0	0	0	0	0	0	0	0	0	0	0	0
ER0116	0	0	0	0	0	0	0	0	0	0	0	0	0	0	0	0	0	0	0	0.00192678	0	0.458092	0	0	0	0.0351638	0	0	0.00289017	0	0.000481696	0.00192678	0	0	0	0	0	0	0	0	0	0	0	0	0	0	0	0	0
ER0087	0	0.00213139	0	0.000125376	0	0	0	0	0	0	0	0	0	0	0	0	0	0	0	0.0026329	0	0.303786	0	0	0	0.00927783	0	0.000125376	0.0231946	0	0	0	0	0.000250752	0.00564193	0	0	0	0	0	0	0	0	0	0	0	0	0	0
ER0146	0	0.000988142	0	0	0	0	0	0	0	0	0	0	0	0	0	0	0	0	0	0.00230567	0	0.394598	0	0	0	0.0335968	0	0	0.0204216	0	0	0.000329381	0	0	0.00131752	0	0	0	0	0	0	0	0	0	0	0	0	0	0
ER0094	0	0	0	0	0	0	0	0	0	0	0	0	0	0	0.00389358	0	0	0	0	0	0	0.33355	0	0	0	0	0	0.274497	0	0	0.000648929	0	0	0	0	0	0	0	0	0	0	0	0	0	0	0	0	0	0
ER0088	0	0.000406835	0	0.000406835	0	0	0	0	0	0	0	0.00528885	0	0	0.0012205	0	0	0	0	0	0	0	0	0	0	0	0	0	0	0	0	0	0	0	0	0	0	0	0	0	0	0	0	0	0	0	0	0	0
ER0082	0	0.000474608	0	0	0	0	0	0	0	0	0	0	0	0	0	0	0.000949217	0	0	0	0	0.3944	0	0	0	0.0289511	0	0.00806834	0.0056953	0	0	0.00189843	0	0.000474608	0.000474608	0	0	0	0	0	0	0	0	0	0	0	0	0	0
ER0017	0	0.0037296	0	0.0004662	0	0	0	0	0	0	0	0	0	0	0.0125874	0	0	0	0	0	0	0.127739	0	0	0	0.0909091	0	0	0.04662	0	0	0	0	0	0	0	0	0	0	0	0	0	0	0	0	0	0	0	0
ER0113	0	0	0	0	0	0	0	0	0	0	0	0	0	0	0	0	0.000380807	0	0	0.00342727	0	0.255141	0	0	0	0.0357959	0	0	0.00114242	0	0	0	0	0	0	0	0	0	0	0	0	0	0	0	0	0	0	0	0
ER0104	0	0.00113766	0	0	0	0	0	0	0	0	0	0	0	0	0	0	0	0	0	0.013083	0	0.284414	0	0	0	0.104096	0	0	0	0	0	0	0	0	0	0	0	0	0	0	0	0	0	0	0	0	0	0	0
ER0210	0	0.00162602	0	0	0	0	0	0	0	0	0	0	0	0	0	0	0	0.00203252	0	0.00284553	0	0.191463	0	0	0	0.0597561	0	0.0105691	0.00447154	0	0	0	0	0.00731707	0.00203252	0	0	0.000813008	0	0.00772358	0	0	0	0	0	0	0	0	0
ER0044	0	0.002001	0	0	0	0	0	0	0	0	0	0	0	0	0.0010005	0	0	0	0	0.00950475	0	0.327664	0	0	0	0.114057	0	0	0	0	0	0	0	0	0	0	0	0	0	0	0	0	0	0	0	0	0	0	0.0010005
ER0145	0	0.00463548	0	0	0	0	0	0	0	0	0	0	0	0	0	0	0.000421408	0	0	0.00505689	0	0.373367	0	0	0	0.101559	0	0	0.00674252	0	0	0	0	0	0.0286557	0	0	0	0	0	0	0	0	0	0	0	0	0	0
ER0119	0	0.000521648	0	0	0	0	0	0	0	0	0	0	0	0	0	0	0	0	0	0.00469484	0	0.33542	0	0	0	0.103286	0	0	0.0140845	0	0	0	0	0	0	0	0	0	0	0	0	0	0	0	0	0	0	0	0
ER0003	0	0.00155618	0	0	0	0	0	0	0	0	0	0	0.000622471	0	0.000622471	0	0	0	0	0.00560224	0	0.269841	0	0	0	0.12854	0	0.0186741	0.00995954	0	0	0.000311236	0	0.00217865	0	0	0	0.00124494	0	0.106754	0	0	0	0	0	0	0	0.000311236	0
ER0065	0	0.000883002	0	0	0	0	0	0	0	0	0	0	0	0	0.001766	0	0.000441501	0	0	0.001766	0	0.27064	0	0	0	0.0172185	0	0.0905077	0.00397351	0	0	0	0	0	0.00750552	0	0	0.0013245	0	0	0	0	0	0	0	0	0	0	0
ER0481	0	0.000399521	0	0.000399521	0	0	0	0	0	0	0	0	0	0	0.000799041	0	0	0	0	0.000799041	0	0.130244	0	0	0	0.0451458	0	0.00439473	0.00639233	0	0	0	0	0.00359569	0	0	0	0	0	0	0	0	0	0	0	0	0	0	0
ER0031	0	0.000158806	0	0	0	0	0	0	0	0	0	0	0	0	0.000317612	0	0	0	0	0.000158806	0	0.583452	0	0	0	0.0144513	0	0	0	0	0	0	0	0	0	0	0	0	0	0	0	0	0	0	0	0	0	0	0
ER0105	0	0	0	0	0	0	0	0	0	0	0	0	0	0	0.000798722	0	0	0	0	0.000399361	0	0.431709	0	0	0	0.00319489	0	0.0603035	0	0	0	0.000399361	0	0.000399361	0	0	0	0	0	0.000399361	0	0	0	0	0	0	0	0	0
ER0077	0	0.000607656	0	0	0	0	0	0	0	0	0	0	0	0	0	0	0	0	0	0.00101276	0	0.71035	0	0	0	0	0	0	0	0	0	0	0	0	0	0	0	0	0	0	0	0	0	0	0	0	0	0	0
ER0076	0	0	0	0	0	0	0	0	0	0	0	0	0	0	0	0.000464037	0	0	0	0.00139211	0	0.593503	0	0	0	0.0153132	0.000928074	0	0.012529	0	0	0.00464037	0	0.0143852	0	0	0	0	0	0	0	0	0	0	0	0	0	0	0
ER0170	0	0.000431034	0	0	0	0	0	0	0	0	0	0	0	0	0	0	0	0	0	0.000431034	0	0.714655	0	0	0	0.00215517	0	0	0.00215517	0	0	0	0	0	0	0	0	0	0	0	0	0	0	0	0	0	0	0	0
ER0058	0	0.00117925	0	0	0	0	0	0	0	0	0	0	0	0	0.00165094	0	0	0	0	0	0	0.536792	0	0	0	0	0	0.144811	0	0	0	0	0	0	0	0	0	0	0	0	0	0	0	0	0	0	0	0	0
ER0200	0	0	0	0	0	0	0	0	0	0	0	0	0	0.0302927	0.000510551	0	0	0	0	0.000170184	0	0.07403	0	0	0	0.00561607	0	0	0	0	0	0	0	0	0	0	0	0	0	0	0	0	0	0	0	0	0	0	0.000170184
ER0050	0	0	0	0	0	0	0	0	0	0	0	0	0	0.0159227	0	0	0	0	0	0	0	0.207848	0	0	0	0.000284333	0	0	0	0	0	0	0	0	0	0	0	0	0	0	0	0	0	0	0	0	0	0	0
ER0148	0	0	0	0.00047259	0	0	0	0	0	0	0	0	0	0.018431	0	0	0	0	0	0.00189036	0	0.325142	0	0	0	0.00803403	0	0.00047259	0.00141777	0	0	0	0	0.00236295	0.00283554	0	0	0	0	0	0	0	0	0	0	0	0	0	0
ER0036	0	0.00157315	0	0	0	0	0	0	0	0	0	0	0	0	0.00157315	0	0	0	0	0.000524384	0	0.877819	0	0	0	0	0	0	0.00104877	0	0	0	0	0	0	0	0	0	0	0	0	0	0	0	0	0	0	0	0
ER0035	0	0.00230947	0	0	0	0	0	0	0	0	0	0	0	0	0.00259815	0	0	0	0	0	0	0.897517	0	0	0	0	0	0.000288684	0.000288684	0	0	0	0	0	0	0	0	0	0	0	0	0	0	0	0	0	0	0	0
ER0224	0	0.000841751	0	0	0	0	0	0	0	0	0	0	0	0	0	0	0	0	0	0.00420875	0	0.630471	0	0	0	0.102694	0	0	0.00420875	0	0	0	0	0	0.00673401	0	0	0	0	0	0	0	0	0	0	0	0	0	0
ER0043	0	0.00260688	0	0	0	0	0	0	0	0	0	0	0	0	0	0	0	0	0	0.00834202	0	0.616788	0	0	0	0.0651721	0	0	0.0109489	0	0	0	0	0	0	0	0	0	0	0	0	0	0	0	0	0	0	0	0
ER0040	0	0.00142653	0	0	0	0	0	0	0	0	0	0	0	0	0	0	0	0	0	0.00475511	0	0.485972	0	0	0	0.0485021	0	0	0.0128388	0	0	0	0	0	0.00760818	0	0	0	0	0	0	0	0	0	0	0	0	0	0
ER0114	0	0.00138793	0	0	0	0	0	0	0	0	0	0	0	0	0.0173491	0	0.000693963	0	0	0.00451076	0	0.565579	0	0	0	0.0447606	0	0	0.0614157	0	0	0.00589868	0	0	0.00485774	0	0	0	0	0	0	0	0	0	0	0	0	0	0
ER0007	0	0	0	0	0	0	0	0	0	0	0	0	0	0	0.00426136	0	0.000473485	0	0	0.00331439	0	0.674716	0	0	0	0.047822	0	0	0	0	0	0	0	0	0	0	0	0	0	0	0	0	0	0	0	0	0	0	0
ER0014	0	0	0	9.87849e-05	0	0	0	0	0	0	0	0.00019757	0	0	0	0	0	0	0	0	0	0.901709	0	0	0	0	0	0	0	0	9.87849e-05	0	0	0	0	0	0	0	0	0	0	0	0	0	0	0	0	0	0
ER0109	0	0.000776398	0	0	0	0	0	0	0	0	0	0	0	0	0.000776398	0	0.000388199	0	0	0.0128106	0	0.626941	0	0	0	0.168866	0	0	0.0015528	0	0	0	0	0	0	0	0	0	0	0	0	0	0	0	0	0	0	0	0.000388199
ER0474	0	0.00112549	0	0.000562746	0	0	0	0	0	0	0	0	0	0	0	0	0	0	0	0.00112549	0	0.486494	0	0	0	0.0168824	0	0.000844119	0.00112549	0	0	0.00168824	0	0	0	0	0	0	0	0	0	0	0	0	0	0	0	0	0
ER0081	0	0	0	0	0	0	0	0	0	0	0	0	0	0	0	0	0	0	0	0	0	0.471362	0	0	0	0	0	0	0	0	0	0	0	0	0	0	0	0	0	0	0	0	0	0	0	0	0	0	0.000469484
ER0171	0	0	0	0	0	0	0	0	0	0	0	0	0	0	0	0	0	0	0	0.00293255	0	0.365591	0	0	0	0.00944933	0	0	0	0	0	0	0	0	0	0	0	0	0	0	0	0	0	0	0	0	0	0	0
ER0391	0	0.00058548	0	0	0	0	0	0	0	0	0	0	0	0	0	0	0	0	0	0.00117096	0	0.289227	0	0	0	0.0166862	0	0.00087822	0.0117096	0	0	0	0	0.00175644	0.00175644	0	0	0	0	0.00117096	0	0	0	0	0	0	0	0	0
ER0091	0	0.00174014	0	0	0	0	0	0	0	0	0	0	0	0	0.000580046	0	0	0	0	0.00116009	0	0.470998	0	0	0	0.0527842	0	0	0.0197216	0	0	0.0087007	0	0	0.0272622	0	0	0	0	0	0	0	0	0	0	0	0	0	0
ER0078	0	0.00254022	0	0	0	0	0	0	0	0	0	0	0	0	0	0	0.00042337	0	0	0.00254022	0	0.312447	0	0	0	0.0270957	0	0	0.297629	0	0	0.0283658	0	0	0.0105843	0	0	0.0177815	0	0	0	0	0	0	0	0	0	0	0
ER0206	0	0.00049456	0	0	0	0	0	0	0	0	0	0	0	0	0.00148368	0	0	0	0	0.00049456	0	0.180514	0	0	0	0.0098912	0	0	0	0	0	0	0	0.00049456	0	0	0	0	0	0	0	0	0	0	0	0	0	0	0
ER0328	0	0	0	0.00315259	0	0	0	0	0	0	0	0.000630517	0	0	0	0	0	0	0	0	0	0.00189155	0	0	0	0.00126103	0.00126103	0.00441362	0	0	0	0	0	0	0	0	0	0	0	0.000630517	0	0	0	0	0	0	0	0	0
ER0207	0	0.000965717	0	0	0	0	0	0	0	0	0	0	0	0	0	0	0.000482859	0	0	0.00144858	0	0.0753259	0	0	0	0.0183486	0	0.0173829	0.0202801	0	0.000965717	0	0	0.00386287	0.00241429	0	0	0	0	0	0	0	0	0	0	0	0	0	0
ER0053	0	0.000652316	0	0	0	0	0	0	0	0	0	0	0	0	0.00130463	0	0	0	0	0	0	0.197652	0	0	0	0.0176125	0	0	0.00717547	0	0	0	0	0.00260926	0.00195695	0	0	0	0	0	0	0	0	0	0	0	0	0	0
ER0157	0	0.00222058	0	0	0	0	0	0	0	0	0	0	0	0	0	0	0	0	0	0	0	0.00592154	0.000740192	0.022946	0	0.0273871	0	0	0	0	0	0	0	0	0	0	0	0	0	0	0	0	0	0.0525537	0	0	0	0	0
ER0209	0	0.000458926	0	0.0018357	0	0	0	0	0	0	0	0.000458926	0	0	0.139055	0	0	0	0	0	0	0.00596604	0	0	0	0.000917852	0	0	0	0	0.0018357	0	0	0	0	0	0	0	0	0	0	0	0	0	0	0	0	0	0
ER0099	0	0	0	0.0016116	0	0	0	0	0.00241741	0	0	0	0	0	0	0	0	0	0	0	0	0.0467365	0	0	0	0.0016116	0	0.000805802	0.000805802	0	0	0	0	0	0.0016116	0	0	0	0	0	0	0	0	0	0	0	0	0	0.0016116
ER0041	0	0	0	0.0125071	0	0	0	0	0.00170551	0	0	0.000568505	0	0.00113701	0	0	0	0.00284252	0	0	0	0.0147811	0	0	0.000568505	0.00454804	0.142695	0.176805	0.000568505	0	0	0	0	0	0	0	0.000568505	0	0.000568505	0.0358158	0	0.000568505	0.00113701	0	0	0	0	0	0
ER0063	0	0	0	0.00938257	0	0	0	0	0	0	0	0.000302663	0	0	0.000302663	0	0	0.000302663	0	0	0.00121065	0.0124092	0	0	0	0.00181598	0.00090799	0.00484262	0.000302663	0	0.00090799	0	0	0	0.000302663	0	0.000605327	0	0	0	0	0	0	0.000302663	0	0	0.000302663	0	0
ER0232	0	0	0	0	0	0	0	0	0	0	0	0	0	0	0	0	0	0.00164609	0	0	0	0.0197531	0	0	0	0.00411523	0	0.225514	0	0	0.00246914	0	0	0	0.000823045	0	0	0.00164609	0	0.101235	0	0	0	0	0	0	0	0	0
ER0384	0	0.00306279	0	0	0	0	0	0	0	0	0	0	0	0	0.00153139	0	0	0	0	0.000765697	0	0.0313936	0	0	0	0.00535988	0	0.307044	0.00382848	0	0.00229709	0	0	0	0.0114855	0	0	0	0	0.0635528	0	0	0	0	0	0	0.0160796	0	0
ER0419	0	0.00170746	0	0.00256118	0.00369949	0	0	0	0	0	0	0	0	0	0	0	0	0.0193512	0	0.000853728	0	0.160216	0	0	0	0.00739898	0	0.152248	0.00170746	0	0.00256118	0	0	0.00882186	0.00170746	0.000853728	0.000284576	0	0	0.0224815	0	0	0	0	0	0	0	0	0
ER0195	0	0.00264085	0	0	0	0	0	0	0	0	0	0	0	0	0.000586854	0	0.000293427	0.01027	0	0.000293427	0	0.0334507	0	0	0	0.00205399	0	0.0936033	0	0	0.00674883	0	0	0.00117371	0.00498826	0	0	0.0120305	0	0.0625	0	0	0	0	0	0	0.000586854	0	0
ER0147	0	0.000835422	0	0	0	0	0	0	0	0	0	0	0	0	0	0	0	0.0116959	0	0	0	0.104845	0	0	0	0.00125313	0	0.125313	0.00459482	0	0	0.00835422	0	0.00250627	0	0	0	0.00501253	0	0.0430242	0	0	0	0	0	0	0	0	0
ER0086	0	0.000373413	0	0.00130695	0	0	0.000560119	0	0	0	0	0	0	0	0.000560119	0	0	0	0	0.000186706	0	0.0823376	0	0	0	0.00746826	0	0	0.0117625	0	0	0.0192308	0	0.00112024	0.0143764	0	0	0	0	0.00242718	0	0	0	0	0	0	0	0	0.000560119
ER0510	0	0.000191498	0	0.000382995	0	0	0	0	0	0	0	0	0	0	0.0153198	0	0	0.000574493	0	0.000191498	0	0.0687476	0	0	0	0.0074684	0	0.075833	0.00076599	0	0.00114899	0	0	0.00172348	0	0	0	0	0	0.00708541	0	0	0	0	0	0	0	0	0
ER0495	0	0.00164406	0	0	0	0	0	0	0	0	0	0	0	0.00082203	0	0	0	0	0	0	0	0.138923	0	0	0	0.00082203	0	0	0.0341143	0	0	0	0	0	0.00082203	0	0	0	0	0	0	0	0	0	0	0	0	0	0
ER0240	0	0.000683761	0	0	0	0	0	0	0	0	0	0	0	0	0	0	0.00102564	0.102564	0	0.00478632	0	0.127179	0	0	0	0.0389744	0	0.00239316	0.0177778	0	0	0.00376068	0	0.00683761	0.0242735	0	0	0.00478632	0	0	0	0	0	0	0	0	0	0	0.0034188
ER0258	0	0.00103734	0	0	0	0	0	0	0	0	0	0	0	0	0.00207469	0.000518672	0.000518672	0	0	0	0	0.0793568	0	0	0	0.0181535	0	0.030083	0.00881743	0	0	0.00363071	0	0.00414938	0.000518672	0	0	0	0	0.0108921	0	0	0	0	0	0	0	0	0.034751
ER0261	0.000434972	0.00478469	0	0	0	0	0	0	0	0	0	0	0	0	0.0030448	0	0	0.000869943	0	0.000434972	0	0.0682906	0	0	0	0.00434972	0	0.000434972	0.00826446	0	0	0.00130492	0	0.000434972	0.00130492	0	0	0.000434972	0	0	0	0	0	0	0	0	0	0	0
ER0413	0	0.00835189	0	0	0	0	0	0	0	0	0	0.000556793	0	0	0.0406459	0	0	0	0	0	0	0.170935	0	0	0	0.00111359	0	0	0.0100223	0	0	0	0	0	0.000556793	0	0	0	0	0	0	0	0	0	0	0	0	0	0
ER0228	0	0	0	0	0	0	0	0	0	0	0	0	0	0	0	0	0	0	0	0.00152207	0	0.0806697	0	0	0	0.0129376	0	0.499239	0.00228311	0	0	0.00152207	0	0.000761035	0.00152207	0	0	0.0106545	0	0	0	0	0	0	0	0	0	0	0
ER0229	0	0.000587544	0	0	0	0	0	0	0	0	0	0	0	0	0	0	0	0	0	0	0	0.00411281	0	0	0	0.00235018	0	0.662162	0.000587544	0	0	0	0	0	0	0	0	0.00352526	0	0.0376028	0	0	0	0	0	0	0	0.000587544	0
ER0257	0	0.000626174	0	0	0	0	0	0	0	0	0	0	0	0	0	0	0	0.0150282	0	0	0	0.00688791	0	0	0	0.00688791	0	0.469004	0	0	0.00375704	0	0	0.00125235	0	0.00125235	0	0	0	0.0125235	0	0	0	0	0	0	0	0	0
ER0259	0	0.00131234	0	0	0	0	0	0	0	0	0	0	0	0	0	0	0	0	0	0.000656168	0	0.0577428	0	0	0	0.0216535	0	0.354331	0.00656168	0	0	0.00131234	0	0.0019685	0	0	0	0	0	0.00131234	0	0	0	0	0	0	0.0183727	0	0
ER0256	0	0.00367422	0	0	0	0	0	0	0	0	0	0	0	0	0	0	0.00122474	0.0110227	0	0	0	0.049602	0	0	0	0.00489896	0	0.235762	0.00489896	0	0.00183711	0	0	0.00061237	0.00061237	0	0	0	0	0.00428659	0	0	0	0	0	0	0.00061237	0	0
ER0260	0	0.000490918	0	0	0	0	0	0	0	0	0	0	0	0	0	0	0.000981836	0	0	0.00196367	0	0.134512	0	0	0	0.0279823	0	0.155621	0.0171821	0	0	0.00294551	0	0.000490918	0.00196367	0	0	0	0	0	0	0	0	0	0	0	0	0	0
ER0006	0	0.000476417	0	0	0	0	0	0	0	0	0	0	0	0	0	0	0.000476417	0.286089	0	0	0	0.106241	0.000238209	0	0	0.0731301	0	0.191282	0.0240591	0	0	0	0	0.00142925	0.000476417	0	0.00119104	0	0	0	0	0	0	0	0	0	0	0	0.000238209
ER0218	0	0.000582072	0	0	0	0	0	0	0	0	0	0	0	0	0.00407451	0	0.000582072	0	0	0	0	0.27241	0	0	0	0.016298	0	0.470314	0.00640279	0	0	0.00407451	0	0.00407451	0.00756694	0	0	0	0	0	0	0	0	0	0	0	0	0	0
ER0219	0	0	0	0.000182715	0	0	0	0	0	0	0	0	0	0	0.0023753	0	0	0	0	0	0	0.25507	0	0	0	0.0115111	0	0.491869	0.00858761	0.00036543	0	0.0036543	0	0.0036543	0.00639503	0	0	0	0	0	0	0	0	0	0	0	0	0	0
ER0213	0	0.000977995	0	0	0	0	0	0	0	0	0	0	0	0	0.00244499	0	0	0	0	0.00146699	0	0.124205	0	0	0	0.0889976	0	0.340342	0.000488998	0	0	0.000977995	0	0	0.000488998	0	0	0	0	0	0	0	0	0	0	0	0	0	0
ER0178	0	0.0035551	0	0	0	0	0	0	0	0	0	0	0	0	0.00101574	0	0	0.00812595	0	0.00101574	0	0.170137	0	0	0	0.0492636	0	0.258507	0.0192991	0	0	0.00253936	0	0.000507872	0.00253936	0	0	0.00152362	0	0	0	0	0	0	0	0	0	0	0
ER0023	0	0.00024423	0	0.000122115	0	0	0	0	0	0	0	0.000122115	0	0	0.00073269	0	0	0.000122115	0	0	0	0.182196	0	0	0	0.0015875	0	0.274392	0.00183173	0	0	0	0	0.000122115	0	0	0	0	0	0.0252778	0	0	0	0	0	0	0	0.00097692	0.000122115
ER0059	0	0.000912825	0	0	0	0	0	0	0	0	0	0	0	0	0	0	0	0	0	0.00228206	0	0.141944	0	0	0	0.044272	0	0.268827	0.00319489	0	0.00228206	0	0	0.00638978	0.0273848	0	0	0	0	0.0251027	0	0	0	0	0	0	0	0	0
ER0192	0	0.00197316	0	0	0	0	0	0	0	0	0	0	0	0	0.0011839	0	0.000394633	0	0	0.00394633	0	0.222178	0	0	0	0.0856354	0	0.151144	0.0264404	0	0	0.0134175	0	0	0.000789266	0	0	0	0	0	0	0	0	0	0	0	0	0	0
ER0324	0.000425894	0.00127768	0	0	0	0	0	0	0	0	0	0	0	0	0.00170358	0	0.00170358	0	0	0.00383305	0	0.181005	0	0	0	0.04046	0	0.154174	0.0438671	0	0.000851789	0.0264055	0	0.00255537	0.0127768	0	0	0.0600511	0	0	0	0	0	0	0	0	0	0	0
ER0323	0	0.000939261	0	0	0	0	0	0	0	0	0	0	0	0	0.000939261	0	0.00438322	0	0	0.00626174	0	0.236694	0	0	0	0.0695053	0	0.191922	0.0328741	0	0	0.00845335	0	0.0025047	0.0150282	0	0	0.00657483	0	0	0	0	0	0	0	0	0	0	0
ER0325	0.000261986	0.00157192	0	0	0	0	0	0	0	0	0	0	0	0	0.000523972	0	0.00327482	0	0	0.00209589	0	0.203301	0	0	0	0.0417867	0	0.151035	0.0530521	0	0.000392979	0.00641865	0	0.00720461	0.0110034	0	0	0.00681163	0	0	0	0	0	0	0	0	0	0	0
ER0208	0	0.000379219	0	0.000758438	0	0	0	0	0	0	0	0	0	0	0.000758438	0	0	0	0	0.00113766	0	0.0891164	0	0	0	0.0102389	0	0.0834281	0.0326128	0	0	0	0	0	0.0109973	0	0	0	0	0	0	0	0	0	0	0	0	0	0
ER0278	0	0.00257268	0	0.000514536	0	0	0	0	0	0	0	0	0	0	0.00514536	0	0.000514536	0	0	0.00128634	0	0.399537	0	0	0	0.0218678	0	0	0.0218678	0	0	0.00823257	0	0	0	0	0	0	0	0	0	0	0	0	0	0	0	0	0
ER0281	0	0.0028885	0	0	0	0	0	0	0	0	0	0	0	0	0	0	0	0	0	0.00404391	0	0.272097	0	0	0	0.0259965	0	0.0161756	0.0219526	0	0	0.0011554	0	0.000577701	0.00635471	0	0	0.023108	0	0	0	0	0	0	0	0	0	0	0.000577701
ER0238	0	0.00485201	0	0	0	0	0	0	0	0	0	0	0	0	0.00291121	0	0.00824842	0.000485201	0	0	0	0.194566	0.000485201	0	0	0.0194081	0	0.0228045	0.0281417	0	0.0781174	0.00194081	0	0.00291121	0.00242601	0.0135856	0	0.0164968	0	0.0451237	0	0	0	0	0	0	0	0	0.0014556
ER0277	0	0.00382897	0	0.00010636	0	0	0	0	0	0	0	0	0	0	0.000638162	0.000531802	0.00659434	0	0	0.00276537	0	0.137098	0	0	0	0.0273346	0	0	0.0431823	0	0.063178	0.00733886	0	0.00202085	0.00212721	0	0	0	0	0	0	0	0	0	0	0	0	0	0
ER0294	0	0	0	0	0	0	0	0	0	0	0	0	0	0	0	0	0.000825764	0	0	0	0	0.196532	0	0	0	0.00784476	0	0	0.0433526	0	0.0437655	0.010322	0	0.0388109	0.00495458	0	0	0	0	0	0	0	0	0	0	0	0.00123865	0	0
ER0336	0	0.00533635	0	0	0	0	0	0	0	0	0	0	0	0	0	0	0.000808538	0	0	0.00339586	0	0.234314	0	0	0	0.0239327	0	0	0.114166	0	0	0.0265201	0	0.0129366	0.0346054	0	0	0.0242561	0	0	0	0	0	0	0	0	0.00371928	0	0.000323415
ER0381	0	0.00280899	0	0	0	0	0	0	0	0	0	0	0	0	0.00280899	0	0.0024077	0	0	0.00160514	0	0.250401	0	0	0	0.0172552	0	0.0024077	0.0806581	0	0	0.0172552	0	0.00601926	0.00722311	0	0	0	0	0	0	0	0	0	0	0	0	0	0
ER0379	0	0.00270042	0	0	0	0	0	0	0	0	0	0	0	0	0.00303797	0	0.000843882	0	0	0.00202532	0	0.21654	0	0	0	0.0391561	0	0	0.0994093	0	0	0.0254852	0	0.00675105	0.00810127	0	0	0	0	0	0	0	0	0	0	0	0.0175527	0	0
ER0120	0	0.00163988	0	0	0	0	0	0	0	0	0	0	0	0	0	0	0.000655953	0	0	0.00196786	0	0.249262	0	0	0	0.0160708	0	0.00491965	0.0960971	0	0	0.0488685	0	0.014103	0.0341095	0	0	0	0	0	0	0	0	0	0	0	0	0	0.000327976
ER0279	0	0.00388483	0	0	0	0	0	0	0	0	0	0	0	0	0.000228519	0	0.000228519	0	0	0.00342779	0	0.461609	0	0	0	0.0203382	0	0	0.00959781	0	0	0	0	0	0.000914077	0	0	0	0	0	0	0	0	0	0	0	0	0	0
ER0280	0	0.00282922	0	0	0	0	0	0	0	0	0	0	0	0	0.000771605	0	0.00128601	0	0	0.00154321	0	0.426955	0	0	0	0.00771605	0	0	0.00334362	0	0	0.00334362	0	0.00462963	0.00282922	0	0	0	0	0.000257202	0	0	0	0	0	0	0	0	0
ER0247	0	0.0034774	0	0	0	0	0	0	0	0	0	0	0	0	0.000248385	0	0	0	0	0.000745156	0	0.339046	0	0	0	0.0370094	0	0	0.00124193	0	0	0	0	0	0	0	0	0	0	0	0	0	0	0	0	0	0	0	0.000248385
ER0267	0	0.000575043	0	0.000575043	0	0	0	0	0	0	0	0.000575043	0	0	0	0	0	0	0	0	0	0.0713053	0	0	0	0.00690052	0	0.000575043	0.00230017	0	0	0	0	0	0	0	0	0	0	0	0	0	0	0	0	0	0	0	0
ER0111	0	0.00120265	0	0	0	0	0	0	0	0	0	0	0	0	0	0	0.00120265	0	0	0.00661455	0	0.339747	0	0	0	0.039086	0	0.0667468	0.0132291	0	0	0.020445	0	0	0.0547204	0	0	0	0	0	0	0	0	0	0	0	0	0	0
ER0021	0	0.00017696	0	0	0	0	0	0	0	0	0	0	0	0	0	0	0	0	0	0	0	0.196956	0	0	0	0.0166342	0	0.0994514	0.0329145	0	0	0.0118563	0	0.00495488	0.00814015	0.00460096	0	0.00212352	0	0	0	0	0	0	0	0	0	0	0
ER0289	0	0.00137363	0	0.000915751	0	0	0	0	0	0	0	0	0	0	0	0	0	0	0	0.003663	0	0.539377	0	0	0	0.0856227	0	0	0.100733	0	0	0.00915751	0	0.00137363	0.00915751	0	0	0	0	0	0	0	0	0	0	0	0	0	0
ER0291	0	0.00382653	0	0.000637755	0	0	0	0	0	0	0	0	0	0	0.00350765	0	0.00191327	0	0	0	0	0.584184	0	0	0	0.0701531	0.00127551	0	0.10236	0	0	0	0	0.000318878	0	0	0	0	0	0	0	0	0	0	0	0	0	0	0
ER0243	0	0.00196464	0	0	0	0	0	0	0	0	0	0	0	0	0	0	0.0022453	0	0	0.00112265	0	0.486107	0	0	0	0.0595004	0	0.0188044	0.0653943	0	0	0	0	0	0	0	0	0.0089812	0	0	0	0	0	0	0	0	0	0	0
ER0270	0	0.00187394	0	0	0	0	0	0	0	0	0	0	0	0	0.00425894	0	0.0011925	0	0	0.00817717	0	0.516865	0	0	0	0.0378194	0	0	0.0165247	0	0	0.013799	0	0	0	0	0	0	0	0	0	0	0	0	0	0	0	0	0
ER0002	0	0.000144823	0	0	0	0	0	0	0	0	0	0	0	0	0.000724113	0	0	0	0	0	0	0.640695	0	0	0	0.057929	0	0	0.0280956	0	0	0	0	0	0	0	0	0	0	0	0	0	0	0	0	0	0	0	0
ER0199	0	0.000293858	0	0	0	0	0	0	0	0	0	0	0	0	0	0	0	0	0	0.00146929	0	0.76315	0	0	0	0.00411402	0	0	0	0	0	0	0	0	0	0	0	0	0	0	0	0	0	0	0	0	0	0	0
ER0275	0	0.00363636	0	0	0	0	0	0	0	0	0	0	0	0	0	0	0.00311688	0	0	0.00727273	0	0.62026	0	0	0	0.0420779	0	0.000519481	0.0348052	0	0	0.00155844	0	0	0.0025974	0	0	0	0	0	0	0	0	0	0	0	0	0	0
ER0244	0	0.00159109	0	0.000159109	0	0	0	0	0	0	0	0	0	0	0.00572792	0	0.00159109	0	0	0.00111376	0	0.643278	0	0	0	0.0397772	0	0	0.0443914	0	0	0.0254574	0	0.000954654	0.00922832	0	0	0.0125696	0	0	0	0	0	0	0	0	0	0	0
ER0250	0	0.00120627	0	0	0	0	0	0	0	0	0	0	0	0	0.00180941	0	0	0	0	0.00361882	0	0.652593	0	0	0	0.0506634	0	0	0.00120627	0	0	0	0	0.00301568	0	0	0	0	0	0	0	0	0	0	0	0	0	0	0
ER0249	0	0.00276583	0	0	0	0	0	0	0	0	0	0	0	0	0.000307314	0	0.000614628	0	0	0.00399508	0	0.440381	0	0	0	0.0445605	0	0	0.0236632	0	0	0.00460971	0	0.00184388	0.00184388	0	0	0	0	0	0	0	0	0	0	0	0	0	0
ER0231	0	0.00722892	0	0	0	0	0	0	0	0	0	0	0	0	0.000803213	0.00160643	0.0104418	0	0	0.00321285	0	0.62008	0	0	0	0.0473896	0	0	0.0417671	0	0	0.000803213	0	0.00240964	0.00562249	0	0	0	0	0	0	0	0	0	0	0	0	0	0
ER0290	0	0	0	0	0	0	0	0	0	0	0	0	0	0	0.000840336	0	0.00672269	0	0	0.00336134	0	0.6	0	0	0	0.087395	0	0	0.0579832	0	0	0.0176471	0	0.0117647	0.00168067	0	0	0	0	0	0	0	0	0	0	0	0	0	0
ER0237	0	0.00203725	0	0.000582072	0	0	0	0	0	0	0	0	0	0	0.00232829	0	0	0	0	0.00203725	0	0.540745	0	0	0	0.0378347	0	0.000291036	0.128929	0	0	0	0	0.0194994	0	0	0	0	0	0	0	0	0	0	0	0	0	0	0
ER0271	0	0.00152439	0	0	0	0	0	0	0	0	0	0	0	0	0.00304878	0	0.00762195	0	0	0.00254065	0	0.507114	0	0	0	0.0355691	0	0	0.085874	0	0	0.0213415	0	0.00457317	0.00660569	0	0	0	0	0	0	0	0	0	0	0	0	0	0
ER0242	0	0.00193798	0	0	0	0	0	0	0	0	0	0	0	0	0	0	0.00129199	0	0	0.00193798	0	0.478682	0	0	0	0.0206718	0	0	0.0193798	0	0	0	0	0.0155039	0	0	0	0	0	0	0	0	0	0	0	0	0	0	0
ER0272	0	0	0	0	0	0	0	0	0	0	0	0	0	0	0	0	0	0	0	0.000297265	0	0.320452	0	0	0	0.0142687	0	0	0.0107015	0	0	0	0	0.00326992	0.00237812	0	0	0	0	0	0	0	0	0	0	0	0	0	0
ER0263	0	0.002442	0	0	0	0	0	0	0	0	0	0	0	0	0.00030525	0	0.000610501	0	0	0.0018315	0	0.564408	0	0	0	0.00152625	0	0	0	0	0	0	0	0	0	0	0	0	0	0	0	0	0	0	0	0	0	0	0
ER0236	0	0.00411734	0	0	0	0	0	0	0	0	0	0	0	0	0	0	0.00325956	0	0	0.00531824	0	0.536799	0	0	0	0.112198	0.000171556	0.117344	0.00960714	0	0	0	0	0	0	0	0	0	0	0	0	0	0	0	0	0	0	0	0
ER0217	0	0.00058548	0	0	0	0	0	0	0	0	0	0.00058548	0	0	0.0275176	0	0.00234192	0	0	0.00058548	0	0.394028	0	0	0	0.126464	0	0	0.00644028	0	0	0	0	0	0	0	0	0	0	0	0	0	0	0	0	0	0	0	0
ER0220	0	0.000230044	0	0.000230044	0	0	0	0	0	0	0	0	0	0	0.00506096	0	0	0	0	0	0	0.444905	0	0	0	0.0506096	0	0.0338164	0.0483092	0	0.000460087	0.00184035	0	0.00805153	0	0	0	0	0	0	0	0	0	0	0	0	0	0	0
ER0245	0	0.00106077	0	0	0	0	0	0	0	0	0	0	0	0	0.000303076	0	0.00151538	0.0425822	0	0.00272769	0	0.370511	0	0	0	0.0330353	0	0.0347022	0.0322776	0	0	0.0143961	0	0.00909229	0.0124261	0	0	0.00287922	0	0	0	0	0	0	0	0	0	0	0.000151538
ER0093	0	0.00414201	0	0	0	0	0	0	0	0	0	0	0	0	0.00236686	0.00236686	0.00118343	0	0	0.00118343	0	0.238462	0	0	0	0.00532544	0	0	0.0952663	0	0.0106509	0.0408284	0	0.00710059	0.00118343	0.00828402	0	0.0106509	0	0	0	0	0	0	0	0	0	0	0.00236686
ER0241	0	0.000595415	0	0.000297708	0	0	0	0	0	0	0	0	0	0	0	0	0	0	0	0	0	0.196785	0	0	0	0.0952664	0	0.00148854	0.0139923	0	0	0.0384043	0	0.00833581	0.00684728	0.000893123	0	0.00893123	0	0	0	0	0	0	0	0	0	0	0
ER0175	0	0	0	0	0	0	0	0	0	0	0	0	0	0	0	0	0	0	0	0.00287977	0	0.510439	0	0	0	0.0395968	0	0	0.0597552	0	0	0	0	0	0.0050396	0	0	0	0	0	0	0	0	0	0	0	0	0	0
ER0222	0.000241022	0	0	0	0	0	0	0	0	0	0	0	0	0	0.000361533	0	0	0	0	0.00265124	0	0.64847	0	0	0	0.0324174	0	0	0.0291637	0	0	0	0	0	0.0055435	0	0	0	0	0.0191612	0	0	0	0	0	0	0	0	0
ER0225	0	0	0	0	0	0	0	0	0	0	0	0	0	0	0.00540795	0	0	0	0	0.00728897	0	0.577004	0	0	0	0.0552551	0	0	0.0869974	0	0	0	0	0	0.00188103	0	0	0	0	0	0	0	0	0	0	0	0	0	0
ER0179	0	0.00110193	0	0	0	0	0	0	0	0	0	0	0	0	0.000550964	0	0.000550964	0	0	0	0	0.462259	0	0	0	0.0435262	0	0	0.0231405	0	0	0	0	0	0	0	0	0	0	0	0	0	0	0	0	0	0	0	0
ER0380	0	0.00389922	0	0	0	0	0	0	0	0	0	0	0	0	0	0	0.0029994	0.00059988	0	0.00539892	0	0.518296	0	0	0	0.040192	0	0	0.0890822	0	0	0.0044991	0	0.00359928	0.00959808	0	0	0	0	0	0	0	0	0	0	0	0	0	0
ER0130	0	0.0029661	0	0	0	0	0	0	0	0	0	0	0	0	0.00635593	0	0.00211864	0	0	0.00635593	0	0.288983	0	0	0	0.138136	0	0	0.0923729	0	0	0.0262712	0	0.00254237	0.00677966	0	0	0	0	0	0	0	0	0	0	0	0	0	0
ER0189	0	0.00170184	0	0.000340368	0	0	0	0	0	0	0	0	0	0	0	0	0.000680735	0	0	0.010211	0	0.488087	0	0	0	0.104493	0	0	0.0949626	0	0	0.00816882	0	0	0	0	0	0	0	0	0	0	0	0	0	0	0	0	0
ER0181	0	0.00169276	0	0	0	0	0	0	0	0	0	0	0	0	0.00507829	0	0.000846382	0	0	0.00253915	0	0.570884	0	0	0	0.0482438	0	0	0.0410495	0	0	0.00761744	0	0.00634786	0.00677105	0	0	0	0	0	0	0	0	0	0	0	0	0	0
ER0005	0	0.000503018	0	0	0	0	0	0	0	0	0	0	0	0	0	0	0.00150905	0	0	0.00150905	0	0.427062	0	0	0	0.056841	0	0	0.0372233	0	0	0	0	0	0.00201207	0	0	0.0372233	0	0	0	0	0	0	0	0	0	0	0
ER0062	0	0.00153752	0	0	0	0	0	0	0	0	0	0	0	0	0	0	0	0	0	0.00307503	0	0.439422	0	0	0	0.0141451	0	0	0.0347478	0	0	0.00615006	0	0.00276753	0.00246002	0	0	0	0	0	0	0	0	0	0	0	0.00276753	0	0
ER0049	0	0.000515996	0	0	0	0	0	0	0	0	0	0	0	0	0.000515996	0	0	0	0	0.00103199	0	0.378225	0	0	0	0.00722394	0	0.000515996	0.0655315	0	0	0.0185759	0.00103199	0.0113519	0.0356037	0	0	0.00257998	0	0	0	0	0	0	0	0	0	0	0
ER0139	0	0.000405515	0	0	0	0	0	0	0	0	0	0	0	0	0	0	0	0	0	0.00567721	0	0.36253	0	0	0	0.0377129	0	0	0.0210868	0	0	0.012571	0	0.00405515	0.00243309	0	0	0	0	0	0	0	0	0	0	0	0.000405515	0	0
ER0326	0	0.0010281	0	0	0	0	0	0	0	0	0	0	0	0	0.000685401	0	0	0	0	0.0030843	0	0.316313	0	0	0	0.0215901	0	0	0.135709	0	0.0154215	0.0352981	0	0.010281	0.003427	0	0	0	0	0	0	0	0	0	0	0	0	0	0
ER0327	0	0.000914913	0	0	0	0	0	0	0	0	0	0	0	0	0	0.00182983	0.00182983	0	0	0.00823422	0	0.237877	0	0	0	0.0823422	0	0.00182983	0.231473	0	0.00274474	0.0567246	0	0.00365965	0.010979	0	0	0.0274474	0	0	0	0	0	0	0	0	0	0	0.00182983
ER0190	0	0	0	0	0	0	0	0	0	0	0	0	0	0	0.00807985	0	0.000475285	0	0	0.00190114	0	0.373574	0	0	0	0.0603612	0	0	0.11692	0	0.000475285	0.019962	0	0	0.003327	0	0	0.0142586	0	0	0	0	0	0	0	0	0	0	0
ER0182	0	0.00397772	0	0.000397772	0	0	0	0	0	0	0	0	0	0	0.0131265	0	0.000795545	0	0	0.00835322	0	0.230708	0	0	0	0.0795545	0	0	0.100636	0	0	0	0	0	0	0	0	0	0	0	0	0	0	0	0	0.000795545	0.0131265	0	0
ER0191	0	0.00108147	0	0.00036049	0	0	0	0	0	0	0	0	0	0	0	0	0.00036049	0	0	0.00180245	0	0.419971	0	0	0	0.0432588	0	0.00036049	0.145278	0	0.0036049	0	0	0	0.00937275	0	0	0	0	0	0	0	0	0	0	0	0	0	0
ER0158	0	0.000610128	0	0	0	0	0	0	0	0	0	0	0	0	0.000610128	0	0.000610128	0	0	0.00732154	0	0.394143	0	0	0	0.0323368	0	0	0.138499	0	0.0488103	0.00183038	0	0.00976205	0.00183038	0	0	0.0195241	0	0	0	0	0	0	0	0	0	0	0
ER0163	0	0.00296912	0	0	0	0	0	0	0	0	0	0	0	0	0.000593824	0	0.00178147	0	0	0.0023753	0	0.304038	0	0	0	0.190024	0	0	0.111639	0	0.00178147	0.0190024	0	0.010095	0.0154394	0	0	0	0	0	0	0	0	0	0	0	0	0	0
ER0129	0	0	0	0	0	0	0	0	0	0	0	0	0	0	0.000594884	0	0.00178465	0	0	0.00118977	0	0.299227	0	0	0	0.196312	0	0	0.114218	0	0.00178465	0.0166568	0	0.010113	0.015467	0	0	0	0	0	0	0	0	0	0	0	0	0	0
ER0122	0	0	0	0.00266578	0	0	0	0	0	0	0	0.000999667	0	0	0	0	0	0	0	0.00466511	0	0.527824	0	0	0	0.00533156	0	0	0.00133289	0	0	0.00199933	0	0	0	0	0	0	0	0	0	0	0	0	0	0	0	0	0
ER0047	0	0.000368596	0	0.000737191	0	0	0	0	0	0	0	0	0	0	0	0	0	0	0	0.00995208	0	0.549945	0	0	0	0.0140066	0	0	0	0	0	0	0	0.000368596	0	0	0	0	0	0	0	0	0	0	0	0	0	0	0
ER0112	0	0	0	0	0	0	0	0	0	0	0	0	0	0	0	0	0	0	0	0.00963524	0	0.695802	0	0	0	0.0165175	0	0.000688231	0	0	0	0	0	0	0	0	0	0	0	0	0	0	0	0	0	0	0	0	0
ER0083	0	0.00034638	0	0	0	0	0	0	0	0	0	0	0	0	0	0	0	0.00011546	0	0	0.00023092	0.749336	0	0	0	0	0	0.00011546	0.00692761	0	0.00023092	0	0	0	0.0023092	0	0.00011546	0	0	0	0	0	0	0	0	0	0	0	0
ER0019	0	0.00209455	0	0	0	0	0	0	0	0	0	0	0	0	0	0	0.00119689	0	0	0.00508677	0	0.692699	0	0	0	0.0712148	0	0	0.00299222	0	0	0	0	0	0.00299222	0	0	0	0	0	0	0	0	0	0	0	0	0	0
ER0166	0	0.000547795	0	0	0	0	0	0	0	0	0	0	0	0	0.000273898	0	0.00191728	0	0	0.00356067	0	0.878116	0	0	0	0.0224596	0	0	0.0101342	0	0	0	0	0.00219118	0.0125993	0	0	0	0	0	0	0	0	0	0	0	0	0	0
ER0055	0	0.00286636	0	0	0	0	0	0	0	0	0	0	0	0	0.000358295	0	0.000716589	0	0	0.00859907	0	0.661053	0	0	0	0.0336797	0	0.00250806	0.00107488	0	0	0	0	0.00214977	0.00107488	0	0	0	0	0	0	0	0	0	0.000358295	0	0	0	0.000358295
ER0159	0	0.00346101	0	0.000230734	0	0	0	0	0	0	0	0	0	0	0	0	0.000922935	0	0	0.0431472	0	0.340794	0	0.00830641	0	0.197739	0	0	0.067605	0	0	0	0	0	0	0	0	0	0	0	0	0	0	0	0	0	0	0	0
ER0138	0	0.00431921	0	0.00102838	0	0	0	0	0	0	0	0	0	0	0.00493624	0	0	0	0	0.0378445	0	0.473879	0	0	0	0.139654	0	0	0.0187166	0	0	0	0	0	0	0	0	0	0	0	0	0	0	0	0	0	0	0	0
ER0151	0	0	0	0	0	0	0	0	0	0	0	0.00025208	0	0	0.00403327	0	0	0	0	0	0	0.68969	0	0	0	0	0.00025208	0	0.0239476	0	0	0	0	0	0	0	0	0	0	0	0	0	0	0	0	0	0	0	0
ER0046	0	0.001813	0	0	0	0	0	0	0	0	0	0	0	0	0	0	0	0	0	0.000259	0	0.813002	0	0	0	0	0	0	0.000259	0	0	0	0	0	0	0	0	0	0	0	0	0	0	0	0	0	0	0	0
ER0118	0	0.00177515	0	0	0	0	0	0	0	0	0	0	0	0	0.000591716	0	0.00177515	0	0	0.0118343	0	0.642604	0	0	0	0.0502959	0	0	0.00236686	0	0	0	0	0.00710059	0	0	0	0	0	0	0	0	0	0	0	0	0	0	0
ER0193	0	0	0	0	0	0	0	0	0	0	0	0	0	0.000610128	0	0	0	0	0.00915192	0	0.648566	0	0	0	0.0512508	0	0	0.00244051	0	0	0	0	0.00732154	0	0	0	0	0	0	0	0	0	0	0	0	0	0	0	0
ER0180	0	0.000468823	0	0	0	0	0	0	0	0	0	0	0	0	0.0304735	0	0.000468823	0	0	0.000937647	0	0.662447	0	0	0	0.0187529	0	0	0.0206282	0	0	0.000937647	0	0	0	0	0	0	0	0	0	0	0	0	0	0	0	0	0
ER0152	0	0.00106458	0	0.000354862	0	0	0	0	0	0	0	0	0	0	0.000709723	0	0.00212917	0	0	0.0110007	0	0.647977	0	0	0	0.0585522	0	0	0.0365507	0	0	0.00319375	0	0.00674237	0.0120653	0	0	0	0	0	0	0	0	0	0	0	0	0	0
ER0009	0	0.000123962	0	0	0	0	0	0	0	0	0	0	0	0	0	0	0	0	0	0.00111566	0	0.609892	0	0	0	0.00433866	0	0	0.016239	0	0	0.00396678	0	0.000495847	0.000743771	0	0	0	0	0	0	0	0	0	0	0	0	0	0
ER0226	0	0	0	0	0	0	0	0	0	0	0	0	0	0	0.000266312	0	0	0	0	0.00479361	0	0.616378	0	0	0	0.00852197	0	0	0	0	0	0	0	0	0	0	0	0	0	0	0	0	0	0	0	0	0	0	0
ER0123	0	0.000750413	0	0.000150083	0	0	0	0	0	0	0	0	0	0	0	0	0	0.000150083	0	0.00825454	0	0.519886	0	0	0	0.0114063	0	0.000150083	0.00195107	0	0	0.0271649	0	0	0	0	0	0	0	0	0	0	0	0	0	0	0	0	0
ER0095	0	0.00336417	0	0	0	0	0	0	0	0	0	0	0	0	0	0	0.00714886	0.0496215	0	0.0121951	0	0.608074	0	0	0	0.0584525	0	0	0.0109336	0	0	0	0	0	0.0239697	0	0	0	0	0	0	0	0	0	0	0	0	0	0
ER0431	0	0.00334448	0	0	0	0	0	0	0	0	0	0	0	0	0	0	0.0028667	0	0	0.00477783	0	0.541567	0	0	0	0.0891065	0	0	0.0186335	0	0	0	0	0	0	0	0	0.0370282	0	0	0	0.000238892	0	0	0	0	0	0	0
ER0124	0	0.00170116	0	0	0	0	0	0	0	0	0	0	0	0	0	0	0	0	0	0.00567054	0	0.622909	0	0	0	0.025801	0	0	0.00567054	0	0	0.00538701	0	0.000850581	0.00822229	0	0	0	0	0	0	0	0	0	0	0	0	0	0
ER0089	0	0.000442478	0	0	0	0	0	0	0	0	0	0	0	0	0	0	0	0	0	0.00331858	0	0.615044	0	0	0	0.0216814	0	0	0.00309735	0	0	0	0	0.00530973	0.0409292	0	0	0	0	0	0	0	0	0	0	0	0	0	0
ER0010	0	0.00443262	0	0	0	0	0	0	0	0	0	0	0	0	0.000886525	0	0	0	0	0	0	0.660018	0	0	0	0.000443262	0	0	0.00310284	0	0	0	0	0	0	0	0	0	0	0	0	0	0	0	0	0	0	0	0
ER0100	0	0.00214133	0	0.000713776	0	0	0	0	0	0	0	0	0	0	0	0	0.00107066	0	0	0.00142755	0	0.714133	0	0	0	0.00856531	0	0	0.0164168	0	0.000356888	0.0110635	0	0.00642398	0.0203426	0.00142755	0	0	0	0	0	0	0	0	0	0	0.00178444	0	0.000356888
ER0103	0	0.00502197	0	0	0	0	0	0	0	0	0	0	0	0	0	0	0	0	0	0.000627746	0	0.630885	0	0	0	0	0	0	0	0	0	0	0	0	0	0	0	0	0	0	0	0	0	0	0	0	0	0	0
ER0205	0	0.00122026	0	0	0	0	0	0	0	0	0	0	0	0	0	0	0.00122026	0	0	0.00183038	0	0.461257	0	0	0	0.0128127	0	0	0	0	0	0	0	0	0	0	0	0	0	0	0	0	0	0	0	0	0	0	0
ER0177	0	0	0	0.000665779	0	0	0	0	0	0	0	0	0	0	0.00266312	0	0	0	0	0.00532623	0	0.411451	0	0	0	0.0419441	0	0	0.270306	0	0	0	0	0	0	0	0	0	0	0	0	0	0	0	0	0	0	0	0
ER0045	0	0.000733317	0	0.000244439	0	0	0	0	0	0	0	0	0	0	0.000244439	0	0.000244439	0	0	0	0	0.317526	0	0	0	0.000244439	0	0	0.308238	0	0	0	0	0	0.0131997	0	0	0	0	0	0	0	0	0	0	0	0	0	0
ER0056	0	0.00107643	0	0	0	0	0	0	0	0	0	0	0	0	0	0	0.00269107	0	0	0.00645856	0	0.395587	0	0	0	0.0532831	0	0.000538213	0.182454	0	0	0	0	0	0.0462863	0	0	0	0	0	0	0	0	0	0	0	0	0	0
ER0128	0	0.00192827	0	0	0	0	0	0	0	0	0	0	0	0	0.00385654	0	0	0	0	0.00231392	0	0.522561	0	0	0	0.0455071	0	0	0.125337	0	0	0.00887003	0	0	0	0	0	0	0	0	0	0	0	0	0	0	0	0	0.000385654
ER0364	0	0.00820657	0	0	0	0	0	0	0	0	0	0	0	0	0.00020016	0	0.00240192	0	0	0.00220176	0	0.569255	0	0	0	0.0516413	0	0	0.111289	0	0	0	0	0	0	0	0	0.0390312	0	0	0	0	0	0	0	0	0	0	0
ER0490	0	0.00279851	0	0	0	0	0	0	0	0	0	0	0	0	0	0	0.00956157	0	0	0.021222	0	0.553871	0	0	0	0.164179	0	0	0.061334	0	0	0	0	0.00373134	0	0	0	0	0	0	0	0	0	0	0	0	0	0	0
ER0176	0	0	0	0	0	0	0	0	0	0	0	0	0	0	0.00123102	0	0.000410341	0	0	0.0287238	0	0.322117	0	0	0	0.316373	0	0	0.0229791	0	0	0.000410341	0	0	0	0	0	0	0	0	0	0	0	0	0	0	0	0	0
ER0018	0	0.00116768	0	0.00140121	0	0.00116768	0	0	0	0	0	0.000700607	0	0.000233536	0.00303596	0.000233536	0.00420364	0.0142457	0.000233536	0.000934143	0.00373657	0.196637	0	0	0.00233536	0.0294255	0.0182158	0.0572163	0.0126109	0	0.00677254	0.0032695	0	0.00350304	0.00140121	0	0.00163475	0.000467071	0.000700607	0.00163475	0.000233536	0	0	0	0	0	0	0	0.000233536
ER0132	0	0.00137315	0	0	0	0	0	0	0	0	0	0.00102987	0	0	0.00137315	0	0.000343289	0	0	0.00137315	0	0.188809	0	0	0	0.0233436	0	0.0899416	0.00377618	0	0	0.00274631	0	0	0	0	0	0	0	0	0	0	0	0	0	0	0	0	0
ER0143	0	0	0	0.00117647	0	0	0	0	0	0	0	0.000588235	0	0	0.000588235	0	0	0	0	0.00588235	0	0.479412	0	0	0	0.0476471	0	0	0.00588235	0	0	0	0	0.00352941	0	0	0	0	0	0	0	0	0	0	0	0	0	0	0
ER0308	0	0.00410172	0	0.000820345	0	0	0	0	0	0	0	0	0	0	0.00164069	0	0.000820345	0	0	0.00574241	0	0.259229	0	0	0	0.0615258	0	0	0.0123052	0	0.128794	0	0	0	0.00820345	0	0	0	0	0	0	0	0	0	0	0	0	0	0
ER0377	0	0.00377578	0	0	0	0	0	0	0	0	0	0	0	0	0	0	0.000580889	0	0	0.00493755	0	0.381353	0	0	0	0.0217833	0	0.0458902	0.00842289	0	0.00987511	0.00609933	0	0.00464711	0	0	0	0	0	0	0	0	0	0	0	0	0	0	0
ER0460	0	0.00529879	0	0.000294377	0	0	0	0	0	0	0	0	0	0	0	0	0.0138357	0	0	0.00117751	0	0.375626	0	0	0	0	0	0	0.00618193	0	0.0759494	0.000294377	0	0	0.000294377	0	0	0	0	0.080365	0	0	0	0	0	0	0	0	0
[truncated: 204 more columns]
